# Supplementary material for: Rotation‐Based Snap‐Fit Mechanical Metamaterials
Source: Adv Sci (Weinh). 2025 Mar 24;12(19):2501749. doi: 10.1002/advs.202501749 (PMC12097127; doi:10.1002/advs.202501749)
Supplement: Supplementary file 7 — Supporting Information [file ADVS-12-2501749-s005.zip]

Archive with 4 entries (4 files):
- Parameter analysis of rotational snap-fit structures..xlsx
- Conversion mechanism.xlsx
- Mechanical response of multistable quadrilateral.xlsx
- Mechanical response properties of 1D RSMMs.xlsx
