# Supplementary material for: Rotation‐Based Snap‐Fit Mechanical Metamaterials
Source: Adv Sci (Weinh). 2025 Mar 24;12(19):2501749. doi: 10.1002/advs.202501749 (PMC12097127; doi:10.1002/advs.202501749)
Supplement: Supplementary file 7 — Supporting Information [file ADVS-12-2501749-s005.zip › Parameter analysis of rotational snap-fit structures..xlsx]

## Sheet: Individual rotational snap-fit 
Angle	Torque	Angle	Torque	Angle	Torque	Angle	Torque
rad	N·mm	rad	N·mm	rad	N·mm	rad	N·mm
Theory	Theory	FEM	FEM	Theory	Theory	FEM	FEM
0	0	0	0	0	0	0	0
0.001	0.43763	0.002	0.6925	0.001	-0.03513	0.002	-0.07656
0.002	0.87525	0.004	1.88677	0.002	-0.07026	0.004	-0.13607
0.003	1.31288	0.006	3.03043	0.003	-0.10539	0.006	-0.20908
0.004	1.75051	0.008	4.02838	0.004	-0.14052	0.008	-0.31475
0.005	2.18813	0.01	5.30133	0.005	-0.17565	0.01	-0.43706
0.006	2.62576	0.012	6.34715	0.006	-0.21078	0.012	-0.55265
0.007	3.06339	0.014	7.40984	0.007	-0.24591	0.014	-0.63513
0.008	3.50101	0.016	8.41433	0.008	-0.28104	0.016	-0.69572
0.009	3.93864	0.018	9.39985	0.009	-0.31617	0.018	-0.76262
0.01	4.37627	0.02	10.3516	0.01	-0.3513	0.02	-0.85492
0.011	4.81389	0.022	11.2661	0.011	-0.38643	0.022	-0.96723
0.012	5.25152	0.024	12.1461	0.012	-0.42156	0.024	-1.07774
0.013	5.68915	0.026	13.0654	0.013	-0.45669	0.026	-1.1686
0.014	6.12677	0.028	14.4772	0.014	-0.49182	0.028	-1.23985
0.015	6.5644	0.03	16.0673	0.015	-0.52695	0.03	-1.30679
0.016	7.00203	0.032	17.65	0.016	-0.56208	0.032	-1.38562
0.017	7.43965	0.034	19.2319	0.017	-0.59721	0.034	-1.48063
0.018	7.87728	0.036	20.827	0.018	-0.63234	0.036	-1.5827
0.019	8.31491	0.038	13.7701	0.019	-0.66747	0.038	-1.67824
0.02	8.75253	0.04	15.3437	0.02	-0.7026	0.04	-1.75997
0.021	9.19016	0.042	16.9177	0.021	-0.73773	0.042	-1.83141
0.022	9.62779	0.044	18.4929	0.022	-0.77286	0.044	-1.90263
0.023	10.0654	0.046	19.6837	0.023	-0.80799	0.046	-1.98205
0.024	10.503	0.048	20.0814	0.024	-0.84312	0.048	-2.07082
0.025	10.9407	0.05	20.47	0.025	-0.87825	0.05	-2.16415
0.026	11.3783	0.052	20.8171	0.026	-0.91338	0.052	-2.28102
0.027	11.8159	0.054	21.1412	0.027	-0.94851	0.054	-2.35426
0.028	12.2535	0.056	21.7364	0.028	-0.98364	0.056	-2.41225
0.029	12.6912	0.058	23.1843	0.029	-1.01877	0.058	-2.47214
0.03	13.1288	0.06	24.6772	0.03	-1.0539	0.06	-2.54022
0.031	13.5664	0.062	26.2316	0.031	-1.08903	0.062	-2.61967
0.032	14.004	0.064	27.7829	0.032	-1.12416	0.064	-2.70983
0.033	14.4417	0.066	29.3291	0.033	-1.15929	0.066	-2.80314
0.034	14.8793	0.068	30.8748	0.034	-1.19442	0.068	-2.8892
0.035	15.3169	0.07	32.4216	0.035	-1.22955	0.07	-2.96297
0.036	15.7546	0.072	33.969	0.036	-1.26468	0.072	-3.02764
0.037	16.1922	0.074	35.5164	0.037	-1.29981	0.074	-3.09092
0.038	16.6298	0.076	37.064	0.038	-1.33494	0.076	-3.15955
0.039	17.0674	0.078	38.6121	0.039	-1.37007	0.078	-3.23609
0.04	17.5051	0.08	40.1604	0.04	-1.4052	0.08	-3.31827
0.041	17.9427	0.082	41.7088	0.041	-1.44033	0.082	-3.40087
0.042	18.3803	0.084	43.253	0.042	-1.47546	0.084	-3.47894
0.043	18.8179	0.086	-42.9441	0.043	-1.51059	0.086	-3.55035
0.044	19.2556	0.088	-24.5485	0.044	-1.54572	0.088	-3.61625
0.045	19.6932	0.09	-3.33315	0.045	-1.58085	0.09	-3.6802
0.046	20.1308	0.092	-3.85928	0.046	-1.61598	0.092	-3.64463
0.047	20.5684	0.094	-7.77498	0.047	-1.65111	0.094	-3.81137
0.048	21.0061	0.096	-5.18474	0.048	-1.68624	0.096	-3.86952
0.049	21.4437	0.098	-5.19308	0.049	-1.72137	0.098	-3.94745
0.05	21.8813	0.1	-5.14582	0.05	-1.7565	0.1	-4.01266
0.051	22.319	0.102	-5.08552	0.051	-1.79163	0.102	-4.09818
0.052	22.7566	0.104	-5.05646	0.052	-1.82676	0.104	-4.18188
0.053	23.1942	0.106	-5.00168	0.053	-1.86189	0.106	-4.25551
0.054	23.6318	0.108	-4.96515	0.054	-1.89702	0.108	-4.32348
0.055	24.0695	0.11	-4.9161	0.055	-1.93215	0.11	-4.38202
0.056	24.5071	0.112	-4.86605	0.056	-1.96728	0.112	-4.43671
0.057	24.9447	0.114	-4.82025	0.057	-2.00241	0.114	-4.49239
0.058	25.3823	0.116	-4.77123	0.058	-2.03754	0.116	-4.55168
0.059	25.82	0.118	-4.72082	0.059	-2.07267	0.118	-4.61647
0.06	26.2576	0.12	-4.67371	0.06	-2.1078	0.12	-4.68545
0.061	26.6952	0.122	-4.6239	0.061	-2.14293	0.122	-4.75649
0.062	27.1329	0.124	-4.57466	0.062	-2.17806	0.124	-4.82661
0.063	27.5705	0.126	-4.52389	0.063	-2.21319	0.126	-4.89073
0.064	28.0081	0.128	-4.47129	0.064	-2.24832	0.128	-4.95364
0.065	28.4457	0.13	-4.42226	0.065	-2.28345	0.13	-5.01229
0.066	28.8834	0.132	-4.70932	0.066	-2.31858	0.132	-5.3811
0.067	29.321	0.134	-4.32108	0.067	-2.35371	0.134	-5.17942
0.068	29.7586	0.136	-4.2354	0.068	-2.38884	0.136	-5.19273
0.069	30.1962	0.138	-4.20484	0.069	-2.42397	0.138	-5.2654
0.07	30.6339	0.14	-4.14631	0.07	-2.4591	0.14	-5.30503
0.071	31.0715	0.142	-4.1043	0.071	-2.49423	0.142	-5.36109
0.072	31.5091	0.144	-4.05173	0.072	-2.52936	0.144	-5.41242
0.073	31.9467	0.146	-3.99729	0.073	-2.56449	0.146	-5.47038
0.074	32.3844	0.148	-3.94134	0.074	-2.59962	0.148	-5.52917
0.075	32.822	0.15	-3.88426	0.075	-2.63475	0.15	-5.5908
0.076	33.2596	0.152	-3.82985	0.076	-2.66988	0.152	-5.65116
0.077	33.6972	0.154	-3.77497	0.077	-2.70501	0.154	-5.71115
0.078	34.1349	0.156	-3.71958	0.078	-2.74014	0.156	-5.76951
0.079	34.5725	0.158	-3.66226	0.079	-2.77527	0.158	-5.824
0.08	35.0101	0.16	-3.60416	0.08	-2.8104	0.16	-5.87689
0.081	35.4477	0.162	-3.54348	0.081	-2.84553	0.162	-5.92928
0.082	35.8854	0.164	-3.4857	0.082	-2.88066	0.164	-5.97817
0.083	36.323	0.166	-3.42473	0.083	-2.91579	0.166	-6.02852
0.084	36.7606	0.168	-3.36257	0.084	-2.95092	0.168	-6.0769
0.085	-6.2063	0.17	-3.30014	0.085	-2.98605	0.17	-6.12609
0.086	-6.17117	0.172	-3.20981	0.086	-3.02118	0.172	-6.59386
0.087	-6.13604	0.174	-3.13649	0.087	-3.05631	0.174	-5.13889
0.088	-6.10091	0.176	-3.09114	0.088	-3.09144	0.176	-5.13102
0.089	-6.06578	0.178	-3.02696	0.089	-3.12657	0.178	-5.13518
0.09	-6.03065	0.18	-2.97048	0.09	-3.1617	0.18	-5.91232
0.091	-5.99552	0.182	-2.91406	0.091	-3.19683	0.182	-3.49079
0.092	-5.96039	0.184	-2.85415	0.092	-3.23196	0.184	-3.94684
0.093	-5.92526	0.186	-2.79526	0.093	-3.26709	0.186	-4.03496
0.094	-5.89013	0.188	-2.73437	0.094	-3.30222	0.188	-4.0335
0.095	-5.855	0.19	-2.67141	0.095	-3.33735	0.19	-4.11593
0.096	-5.81987	0.192	-2.60687	0.096	-3.37248	0.192	-4.11953
0.097	-5.78474	0.194	-2.5402	0.097	-3.40761	0.194	-4.14942
0.098	-5.74961	0.196	-2.47141	0.098	-3.44274	0.196	-4.19128
0.099	-5.71448	0.198	-2.40095	0.099	-3.47787	0.198	-4.19729
0.1	-5.67935	0.2	-2.32913	0.1	-3.513	0.2	3.48271
0.101	-5.64422	0.202	-2.25628	0.101	-3.54813	0.202	-0.69123
0.102	-5.60909	0.204	-2.18306	0.102	-3.58326	0.204	-0.71272
0.103	-5.57396	0.206	-2.10981	0.103	-3.61839	0.206	-0.70187
0.104	-5.53883	0.208	-2.03715	0.104	-3.65352	0.208	-0.7297
0.105	-5.5037	0.21	-1.96525	0.105	-3.68865	0.21	-2.29636
0.106	-5.46857	0.212	-1.89897	0.106	-3.72378	0.212	-3.82173
0.107	-5.43344	0.214	-1.8233	0.107	-3.75891	0.214	14.788
0.108	-5.39831	0.216	-1.75271	0.108	-3.79404	0.216	13.3504
0.109	-5.36318	0.218	-1.6874	0.109	-3.82917	0.218	12.829
0.11	-5.32805	0.22	-1.6209	0.11	-3.8643	0.22	12.5546
0.111	-5.29292	0.222	-1.55017	0.111	-3.89943	0.222	12.1121
0.112	-5.25779	0.224	-1.47653	0.112	-3.93456	0.224	11.9041
0.113	-5.22266	0.226	-1.40069	0.113	-3.96969	0.226	11.4846
0.114	-5.18753	0.228	-1.32251	0.114	-4.00482	0.228	11.0842
0.115	-5.1524	0.23	-1.24238	0.115	-4.03995	0.23	10.3723
0.116	-5.11727	0.232	-1.16137	0.116	-4.07508	0.232	8.81144
0.117	-5.08214	0.234	-1.08054	0.117	-4.11021	0.234	7.25046
0.118	-5.04701	0.236	-1.00071	0.118	-4.14534	0.236	11.9774
0.119	-5.01188	0.238	-0.92229	0.119	-4.18047	0.238	10.8133
0.12	-4.97675	0.24	-0.84529	0.12	-4.2156	0.24	9.20127
0.121	-4.94162	0.242	-0.76925	0.121	-4.25073	0.242	7.71137
0.122	-4.90649	0.244	-0.6934	0.122	-4.28586	0.244	6.2061
0.123	-4.87136	0.246	-0.6168	0.123	-4.32099	0.246	4.64766
0.124	-4.83623	0.248	-0.53863	0.124	-4.35612	0.248	6.49729
0.125	-4.8011	0.25	-0.45836	0.125	-4.39125	0.25	4.80841
0.126	-4.76597	0.252	-0.39472	0.126	-4.42638	0.252	3.86952
0.127	-4.73084	0.254	-0.29877	0.127	-4.46151	0.254	3.11133
0.128	-4.69571	0.256	-0.20034	0.128	-4.49664	0.256	2.23708
0.129	-4.66058	0.258	-0.10464	0.129	-4.53177	0.258	1.48917
0.13	-4.62545	0.26	-0.01523	0.13	-4.5669	0.26	0.44958
0.131	-4.59032	0.262	-0.0187	0.131	-4.60203	0.262	-0.00152
0.132	-4.55519	0.264	0.79079	0.132	-4.63716	0.264	-0.05396
0.133	-4.52006	0.266	1.98389	0.133	-4.67229	0.266	-0.14774
0.134	-4.48493	0.268	3.14534	0.134	-4.70742	0.268	-0.25102
0.135	-4.4498	0.27	4.17413	0.135	-4.74255	0.27	-0.3516
0.136	-4.41467	0.272	5.37446	0.136	-4.77768	0.272	-0.44329
0.137	-4.37954	0.274	6.42606	0.137	-4.81281	0.274	-0.51605
0.138	-4.34441	0.276	7.47888	0.138	-4.84794	0.276	-0.6175
0.139	-4.30928	0.278	8.48259	0.139	-4.88307	0.278	-0.71888
0.14	-4.27415	0.28	9.46946	0.14	-4.9182	0.28	-0.80992
0.141	-4.23902	0.282	10.4168	0.141	-4.95333	0.282	-0.89113
0.142	-4.20389	0.284	11.3282	0.142	-4.98846	0.284	-0.97061
0.143	-4.16876	0.286	12.2044	0.143	-5.02359	0.286	-1.05645
0.144	-4.13363	0.288	13.1819	0.144	-5.05872	0.288	-1.14996
0.145	-4.0985	0.29	14.6416	0.145	-5.09385	0.29	-1.24563
0.146	-4.06337	0.292	16.2268	0.146	-5.12898	0.292	-1.33651
0.147	-4.02824	0.294	17.8076	0.147	-5.16411	0.294	-1.41995
0.148	-3.99311	0.296	19.3921	0.148	-5.19924	0.296	-1.49905
0.149	-3.95798	0.298	20.9513	0.149	-5.23437	0.298	-1.57938
0.15	-3.92285	0.3	13.9495	0.15	-5.2695	0.3	-1.66444
0.151	-3.88772	0.302	15.4933	0.151	-5.30463	0.302	-1.75331
0.152	-3.85259	0.304	17.0629	0.152	-5.33976	0.304	-1.84201
0.153	-3.81746	0.306	18.6351	0.153	-5.37489	0.306	-1.92686
0.154	-3.78233	0.308	19.8047	0.154	-5.41002	0.308	-2.00705
0.155	-3.7472	0.31	20.1669	0.155	-5.44515	0.31	-2.08477
0.156	-3.71207	0.312	20.5796	0.156	-5.48028	0.312	-2.16472
0.157	-3.67694	0.314	20.9153	0.157	-5.51541	0.314	-2.22104
0.158	-3.64181	0.316	21.234	0.158	-5.55054	0.316	-2.33696
0.159	-3.60668	0.318	21.8816	0.159	-5.58567	0.318	-2.43211
0.16	-3.57155	0.32	23.2874	0.16	-5.6208	0.32	-2.51194
0.161	-3.53642	0.322	24.835	0.161	-5.65593	0.322	-2.58006
0.162	-3.50129	0.324	26.3857	0.162	-5.69106	0.324	-2.6416
0.163	-3.46616	0.326	27.9331	0.163	-5.72619	0.326	-2.70644
0.164	-3.43103	0.328	29.4794	0.164	-5.76132	0.328	-2.78305
0.165	-3.3959	0.33	31.0244	0.165	-5.79645	0.33	-2.87101
0.166	-3.36077	0.332	32.5691	0.166	-5.83158	0.332	-2.96192
0.167	-3.32564	0.334	34.115	0.167	-5.86671	0.334	-3.04667
0.168	-3.29051	0.336	35.6608	0.168	-5.90184	0.336	-3.12109
0.169	-3.25538	0.338	37.207	0.169	-5.93697	0.338	-3.18706
0.17	-3.22025	0.34	38.7538	0.17	-5.9721	0.34	-3.25036
0.171	-3.18512	0.342	40.3005	0.171	-6.00723	0.342	-3.31715
0.172	-3.14999	0.344	-4.96436	0.172	-6.04236	0.344	-3.39059
0.173	-3.11486	0.346	3.76882	0.173	-6.07749	0.346	-3.46963
0.174	-3.07973	0.348	-4.91144	0.174	-6.11262	0.348	-3.55026
0.175	-3.0446	0.35	-4.26243	0.175	-6.14775	0.35	-3.62802
0.176	-3.00947	0.352	-4.16055	0.176	-6.18288	0.352	-3.70033
0.177	-2.97434	0.354	-3.8729	0.177	-6.21801	0.354	-3.80753
0.178	-2.93921	0.356	-4.45836	0.178	-6.25314	0.356	-3.8667
0.179	-2.90408	0.358	-5.17508	0.179	-6.28827	0.358	-3.91588
0.18	-2.86895	0.36	-5.17165	0.18	-6.3234	0.36	-3.9875
0.181	-2.83382	0.362	-5.10071	0.181	-6.35853	0.362	-4.03443
0.182	-2.79869	0.364	-5.06465	0.182	-6.39366	0.364	-4.08945
0.183	-2.76356	0.366	-5.02263	0.183	-6.42879	0.366	-4.15651
0.184	-2.72843	0.368	-4.97288	0.184	-6.46392	0.368	-4.22969
0.185	-2.6933	0.37	-4.9316	0.185	-6.49905	0.37	-4.3083
0.186	-2.65817	0.372	-4.88465	0.186	-6.53418	0.372	-4.38579
0.187	-2.62304	0.374	-4.83877	0.187	-6.56931	0.374	-4.45769
0.188	-2.58791	0.376	-4.79597	0.188	-6.60444	0.376	-4.52324
0.189	-2.55278	0.378	-4.74583	0.189	-6.63957	0.378	-4.58275
0.19	-2.51765	0.38	-4.70105	0.19	-6.6747	0.38	-4.63699
0.191	-2.48252	0.382	-4.65273	0.191	-6.70983	0.382	-4.69478
0.192	-2.44739	0.384	-4.60829	0.192	-6.74496	0.384	-4.75276
0.193	-2.41226	0.386	-4.55685	0.193	-6.78009	0.386	-4.81533
0.194	-2.37713	0.388	-4.50705	0.194	-6.81522	0.388	-4.88024
0.195	-2.342	0.39	-4.45717	0.195	-6.85035	0.39	-4.9473
0.196	-2.30687	0.392	-4.4067	0.196	-6.88548	0.392	-5.01317
0.197	-2.27174	0.394	-4.55786	0.197	-6.92061	0.394	-4.60133
0.198	-2.23661	0.396	-4.2622	0.198	-6.95574	0.396	-5.15654
0.199	-2.20148	0.398	-4.23757	0.199	-6.99087	0.398	-5.19178
0.2	-2.16635	0.4	-4.16981	0.2	-7.026	0.4	-5.27606
0.201	-2.13122	0.4	-4.1698	0.201	-7.06113	--	--
0.202	-2.09609			0.202	-7.09626	--	--
0.203	-2.06096			0.203	-7.13139	--	--
0.204	-2.02583			0.204	-7.16652	--	--
0.205	-1.9907			0.205	-7.20165	--	--
0.206	-1.95557			0.206	-7.23678	--	--
0.207	-1.92044			0.207	-7.27191	--	--
0.208	-1.88531			0.208	-7.30704	--	--
0.209	-1.85018			0.209	-7.34217
0.21	-1.81505			0.21	-7.3773
0.211	-1.77992			0.211	-7.41243
0.212	-1.74479			0.212	-7.44756
0.213	-1.70966			0.213	-7.48269
0.214	-1.67453			0.214	20.8602
0.215	-1.6394			0.215	20.4226
0.216	-1.60427			0.216	19.985
0.217	-1.56914			0.217	19.5473
0.218	-1.53401			0.218	19.1097
0.219	-1.49888			0.219	18.6721
0.22	-1.46375			0.22	18.2344
0.221	-1.42862			0.221	17.7968
0.222	-1.39349			0.222	17.3592
0.223	-1.35836			0.223	16.9216
0.224	-1.32323			0.224	16.4839
0.225	-1.2881			0.225	16.0463
0.226	-1.25297			0.226	15.6087
0.227	-1.21784			0.227	15.1711
0.228	-1.18271			0.228	14.7334
0.229	-1.14758			0.229	14.2958
0.23	-1.11245			0.23	13.8582
0.231	-1.07732			0.231	13.4206
0.232	-1.04219			0.232	12.9829
0.233	-1.00706			0.233	12.5453
0.234	-0.97193			0.234	12.1077
0.235	-0.9368			0.235	11.67
0.236	-0.90167			0.236	11.2324
0.237	-0.86654			0.237	10.7948
0.238	-0.83141			0.238	10.3572
0.239	-0.79628			0.239	9.91954	--	--
0.24	-0.76115			0.24	9.48191
0.241	-0.72602			0.241	9.04428
0.242	-0.69089			0.242	8.60666
0.243	-0.65576			0.243	8.16903
0.244	-0.62063			0.244	7.7314
0.245	-0.5855			0.245	7.29378
0.246	-0.55037			0.246	6.85615
0.247	-0.51524			0.247	6.41852
0.248	-0.48011			0.248	5.9809
0.249	-0.44498			0.249	5.54327
0.25	-0.40985			0.25	5.10564
0.251	-0.37472			0.251	4.66802
0.252	-0.33959			0.252	4.23039
0.253	-0.30446			0.253	3.79276
0.254	-0.26933			0.254	3.35514
0.255	-0.2342			0.255	2.91751
0.256	-0.19907			0.256	2.47988
0.257	-0.16394			0.257	2.04226
0.258	-0.12881			0.258	1.60463
0.259	-0.09368			0.259	1.167
0.26	-0.05855			0.26	0.72938
0.261	-0.02342			0.261	0.29175
--	--			--	--
--	--			--	--
--	--			--	--
--	--			--	--
--	--			--	--
--	--			--	--
--	--			--	--
--	--			--	--
--	--			--	--
--	--			--	--
--	--			--	--
--	--			--	--
--	--			--	--
--	--			--	--
--	--			--	--
--	--			--	--
--	--			--	--
--	--			--	--
--	--			--	--
--	--			--	--
--	--			--	--
--	--			--	--
--	--			--	--
--	--			--	--
--	--			--	--
--	--			--	--
--	--			--	--
--	--			--	--
--	--			--	--
--	--			--	--
--	--			--	--
--	--			--	--
	--			--	--
	--			--	--
	--			--	--
	--			--	--
	--			--	--
	--			--	--
	--			--	--
	--			--	--
	--			--	--
	--			--	--
	--			--	--
	--			--	--
	--			--	--
	--			--	--
	--			--	--
	--			--	--
	--			--	--
	--			--	--
	--			--	--
	--			--	--
	--			--	--
	--			--	--
	--			--	--
	--			--	--
	--			--	--
	--			--	--
	--			--	--
	--			--	--
	--			--	--
	--			--	--
--	--			--	--
				--	--
				--	--
				--	--
				--	--
				--	--
				--	--
				--	--
				--	--
				--	--
				--	--
				--	--
				--	--
				--	--
				--	--
				--	--
				--	--
				--	--
				--	--
				--	--
				--	--
				--	--
				--	--
				--	--
				--	--
				--	--
				--	--
				--	--
				--	--
				--	--
				--	--
				--	--
				--	--
				--	--
				--	--
				--	--
				--	--
				--	--
				--	--
				--	--
				--	--
				--	--
				--	--
				--	--
				--	--
				--	--
				--	--
				--	--
				--	--
				--	--
				--	--
				--	--
				--	--
				--	--
				--	--
				--	--
				--	--
				--	--
				--	--
				--	--
				--	--
				--	--
				--	--
				--	--
				--	--
				--	--
				--	--
				--	--
				--	--
				--	--
				--	--
				--	--
				--	--
				--	--
				--	--
				--	--
				--	--
				--	--
				--	--
				--	--
				--	--
				--	--
				--	--
				--	--
				--	--
				--	--
				--	--
				--	--
				--	--
				--	--
				--	--
				--	--
				--	--
				--	--
				--	--
				--	--
				--	--
				--	--
				--	--
					--
					--
					--
					--
					--
					--
					--
					--
					--
					--
					--
					--
					--
					--
					--
					--
					--
					--
					--
					--
					--
					--
					--
					--
					--
					--
					--
					--
					--
					--
				--	--

## Sheet: Symmetrically designed rotation
Angle	Torque	Angle	Torque
rad	N·mm	rad	N·mm
Counterclockwise	Counterclockwise	Clockwise	Clockwise
0	0	0	0
0.002	0.5947	0.002	-1.35179
0.004	2.60204	0.004	-3.69394
0.006	4.80793	0.006	-5.99931
0.008	7.07693	0.008	-8.18176
0.01	9.29562	0.01	-10.4655
0.012	11.4952	0.012	-12.6585
0.014	13.5791	0.014	-14.8274
0.016	15.5807	0.016	-16.8518
0.018	17.6185	0.018	-18.8909
0.02	19.7588	0.02	-20.9286
0.022	21.7236	0.022	-22.7986
0.024	23.6532	0.024	-24.7062
0.026	25.6318	0.026	-26.5787
0.028	27.5335	0.028	-28.2979
0.03	29.333	0.03	-30.8808
0.032	31.0881	0.032	-33.8993
0.034	33.3184	0.034	-31.9889
0.036	33.2099	0.036	-35.0495
0.038	35.7366	0.038	-36.8149
0.04	37.966	0.04	-38.1795
0.042	39.5176	0.042	-39.723
0.044	41.1704	0.044	-41.1257
0.046	42.5402	0.046	-42.4019
0.048	44.0487	0.048	-43.8294
0.05	45.2867	0.05	-46.5172
0.052	46.4587	0.052	-49.9982
0.054	48.5359	0.054	-47.8937
0.056	50.7286	0.056	-44.7305
0.058	48.4379	0.058	-48.2217
0.06	51.0317	0.06	-50.5696
0.062	52.9092	0.062	-52.1057
0.064	54.0672	0.064	-53.0411
0.066	55.222	0.066	-53.9557
0.068	55.945	0.068	-55.9683
0.07	56.6016	0.07	-59.3415
0.072	58.1165	0.072	-62.8265
0.074	59.9252	0.074	-58.9582
0.076	57.2257	0.076	-53.3969
0.078	57.6307	0.078	-56.0128
0.08	61.0826	0.08	-56.8674
0.082	62.6343	0.082	-59.6477
0.084	63.2614	0.084	-62.9641
0.086	63.8136	0.086	-62.665
0.088	64.2866	0.088	-64.0852
0.09	64.677	0.09	-65.5558
0.092	65.8561	0.092	-66.7813
0.094	67.7778	0.094	-10.4743
0.096	70.3056	0.096	-12.7359
0.098	9.81725	0.098	-12.7845
0.1	8.65209	0.1	2.07593
0.102	8.68289	0.102	-4.60896
0.104	4.05383	0.104	-5.23663
0.106	4.90111	0.106	-4.32106
0.108	3.49784	0.108	-4.55681
0.11	2.74057	0.11	-4.6503
0.112	2.91111	0.112	-4.7568
0.114	3.0496	0.114	-4.84109
0.116	3.08584	0.116	-3.14337
0.118	3.17775	0.118	-1.88278
0.12	0.52684	0.12	-1.95283
0.122	1.77269	0.122	-2.13559
0.124	1.90997	0.124	-2.20501
0.126	2.07805	0.126	-2.22805
0.128	2.15118	0.128	-2.36196
0.13	2.21323	0.13	-2.46674
0.132	2.30426	0.132	-2.4872
0.134	2.38253	0.134	-2.62386
0.136	2.46954	0.136	-2.70513
0.138	2.5424	0.138	-2.75199
0.14	2.62764	0.14	-2.8796
0.142	2.54539	0.142	-2.95078
0.144	2.96053	0.144	-3.01485
0.146	3.00914	0.146	-3.1323
0.148	3.11696	0.148	-3.20061
0.15	3.25161	0.15	-3.2755
0.152	-1.27063	0.152	1.76855
0.154	0.72677	0.154	-0.91645
0.156	0.54799	0.156	-0.66154
0.158	0.58503	0.158	-0.70925
0.16	0.67132	0.16	-0.84029
0.162	0.40106	0.162	-0.4907
0.164	0.4073	0.164	-0.60148
0.166	0.42352	0.166	-0.56506
0.168	0.50461	0.168	-0.65705
0.17	0.87997	0.17	-0.93386
0.172	-8.74168	0.172	9.05544
0.174	-8.24815	0.174	8.1743
0.176	-6.4771	0.176	6.67051
0.178	-15.4344	0.178	16.121
0.18	-12.1692	0.18	12.436
0.182	-11.2133	0.182	11.1421
0.184	-11.1573	0.184	11.0971
0.186	-11.1223	0.186	10.9351
0.188	-11.1696	0.188	10.9559
0.19	-8.84761	0.19	9.04385
0.192	-50.6452	0.192	50.704
0.194	-47.3089	0.194	47.1399
0.196	-43.8532	0.196	43.6837
0.198	-40.4022	0.198	40.2316
0.2	-39.3926	0.2	39.2441
0.202	-38.6209	0.202	38.5194
0.204	-37.2654	0.204	37.5654
0.206	-37.2515	0.206	35.176
0.208	-36.5333	0.208	36.2404
0.21	-35.1229	0.21	35.0626
0.212	-34.212	0.212	34.2257
0.214	-33.2633	0.214	33.2643
0.216	-32.353	0.216	32.2566
0.218	-31.4056	0.218	31.2827
0.22	-30.3349	0.22	30.294
0.222	-28.02	0.222	28.2565
0.224	-27.983	0.224	27.8276
0.226	-27.6087	0.226	27.369
0.228	-25.6915	0.228	25.6926
0.23	-24.4994	0.23	24.5466
0.232	-23.2391	0.232	23.2164
0.234	-21.9576	0.234	21.8212
0.236	-20.561	0.236	20.4952
0.238	-18.9659	0.238	19.2001
0.24	-17.8608	0.24	16.6363
0.242	-16.3349	0.242	16.4817
0.244	-14.6835	0.244	14.7765
0.246	-13.1726	0.246	13.1676
0.248	-11.5733	0.248	11.4755
0.25	-9.88297	0.25	9.8203
0.252	-8.16404	0.252	8.19755
0.254	-6.42795	0.254	6.48875
0.256	-4.57987	0.256	4.64429
0.258	-2.13422	0.258	2.78551
0.26	0.5947	0.26	0.95619
0.262	2.60204	0.262	-0.02234
0.264	4.80793	0.264	-1.60917
0.266	7.07693	0.266	-3.93888
0.268	9.29562	0.268	-6.24816
0.27	11.4952	0.27	-8.41917
0.272	13.5791	0.272	-10.768
0.274	15.5807	0.274	-12.8433
0.276	17.6185	0.276	-14.9792
0.278	19.7588	0.278	-17.1279
0.28	21.7236	0.28	-19.0853
0.282	23.6532	0.282	-21.0683
0.284	25.6318	0.284	-23.0604
0.286	27.5335	0.286	-24.8738
0.288	29.333	0.288	-26.7264
0.29	31.0881	0.29	-28.5468
0.292	33.3184	0.292	-31.2489
0.294	33.2099	0.294	-32.0302
0.296	35.7366	0.296	-32.2488
0.298	37.966	0.298	-35.2062
0.3	39.5176	0.3	-36.8718
0.302	41.1704	0.302	-38.357
0.304	42.5402	0.304	-39.9149
0.306	44.0487	0.306	-41.1809
0.308	45.2867	0.308	-42.6448
0.31	46.4587	0.31	-43.9541
0.312	48.5359	0.312	-46.9032
0.314	50.7286	0.314	-50.3775
0.316	48.4379	0.316	-48.3721
0.318	51.0317	0.318	-46.3007
0.32	52.9092	0.32	-49.5
0.322	54.0672	0.322	-51.2161
0.324	55.222	0.324	-52.2545
0.326	55.945	0.326	-53.1574
0.328	56.6016	0.328	-54.1098
0.33	58.1165	0.33	-56.3184
0.332	59.9252	0.332	-59.7103
0.334	57.2257	0.334	-63.1442
0.336	57.6307	0.336	-58.0587
0.338	61.0826	0.338	-54.1193
0.34	62.6343	0.34	-56.5795
0.342	63.2614	0.342	-58.6333
0.344	63.8136	0.344	-60.8549
0.346	64.2866	0.346	-63.0225
0.348	64.677	0.348	-64.2221
0.35	65.8561	0.35	-64.5579
0.352	67.7778	0.352	-65.6296
0.354	70.3056	0.354	-67.0402
0.356	9.81725	0.356	-6.02475
0.358	8.65209	0.358	-12.7898
0.36	8.68289	0.36	-12.8364
0.362	4.05383	0.362	-3.68317
0.364	4.90111	0.364	-4.51562
0.366	3.49784	0.366	-5.53203
0.368	2.74057	0.368	-2.96756
0.37	2.91111	0.37	-4.50287
0.372	3.0496	0.372	-4.66461
0.374	3.08584	0.374	-4.76436
0.376	3.17775	0.376	-4.8337
0.378	0.52684	0.378	1.50967
0.38	1.77269	0.38	-1.77649
0.382	1.90997	0.382	-2.11805
0.384	1.94296	0.384	-2.10522
0.386	1.99019	0.386	-2.13068
0.388	2.12771	0.388	-2.31885
0.39	2.17327	0.39	-2.35708
0.392	2.23078	0.392	-2.42477
0.394	2.35938	0.394	-2.56471
0.396	2.39767	0.396	-2.61026
0.398	2.47927	0.398	-2.68525
0.4	2.59716	0.4	-2.81282
0.4	2.59714	0.4	-2.81282

## Sheet: number of rotational snap-fits
Angle	Torque	Angle	Torque	Angle	Torque	Angle	Torque
rad	N·mm	rad	N·mm	rad	N·mm	rad	N·mm
Claws: 1	Claws: 1	Claws: 2	Claws: 2	Claws: 3	Claws: 3	Claws: 4	Claws: 4
0	0	0	0	0	5.77454e-16	0	0
0.002	0.6925	0.002	-0.27872	0.002	2.03732	0.002	2.75674
0.004	1.88677	0.004	1.33395	0.004	5.65527	0.004	7.50725
0.006	3.03043	0.006	2.94412	0.006	9.08823	0.006	12.0946
0.008	4.02838	0.008	4.55485	0.008	12.1972	0.008	16.2356
0.01	5.30133	0.01	6.16711	0.01	15.7733	0.01	20.9657
0.012	6.34715	0.012	7.78005	0.012	19.011	0.012	25.2559
0.014	7.40984	0.014	9.13777	0.014	22.1601	0.014	29.4517
0.016	8.41433	0.016	11.6985	0.016	25.226	0.016	33.5157
0.018	9.39985	0.018	14.0101	0.018	28.1947	0.018	37.4564
0.02	10.3516	0.02	16.0261	0.02	31.0685	0.02	41.2589
0.022	11.2661	0.022	18.1391	0.022	33.839	0.022	44.9204
0.024	12.1461	0.024	20.6331	0.024	36.4998	0.024	48.4331
0.026	13.0654	0.026	22.6248	0.026	39.0543	0.026	51.8413
0.028	14.4772	0.028	25.1491	0.028	43.0412	0.028	57.4847
0.03	16.0673	0.03	27.0011	0.03	47.7349	0.03	63.7696
0.032	17.65	0.032	28.7338	0.032	43.0689	0.032	58.7506
0.034	19.2319	0.034	30.3659	0.034	47.4224	0.034	60.5526
0.036	20.827	0.036	31.7961	0.036	50.4214	0.036	66.3091
0.038	13.7701	0.038	33.3132	0.038	52.2781	0.038	69.3531
0.04	15.3437	0.04	35.7811	0.04	54.0444	0.04	71.6195
0.042	16.9177	0.042	37.4326	0.042	55.808	0.042	74.1434
0.044	18.4929	0.044	39.0844	0.044	59.9927	0.044	80.131
0.046	19.6837	0.046	40.6411	0.046	64.6833	0.046	86.3576
0.048	20.0814	0.048	41.04	0.048	64.5239	0.048	92.5592
0.05	20.47	0.05	41.2315	0.05	55.004	0.05	76.4343
0.052	20.8171	0.052	43.2738	0.052	59.5611	0.052	73.9767
0.054	21.1412	0.054	45.4103	0.054	63.2455	0.054	80.1046
0.056	21.7364	0.056	46.5845	0.056	65.6382	0.056	85.215
0.058	23.1843	0.058	48.3554	0.058	68.9535	0.058	91.24
0.06	24.6772	0.06	48.1864	0.06	72.5689	0.06	96.0592
0.062	26.2316	0.062	47.1225	0.062	74.9846	0.062	100.853
0.064	27.7829	0.064	47.4768	0.064	60.9733	0.064	78.1955
0.066	29.3291	0.066	50.232	0.066	64.1357	0.066	82.7631
0.068	30.8748	0.068	52.2817	0.068	67.3265	0.068	87.4522
0.07	32.4216	0.07	53.037	0.07	70.5516	0.07	92.1739
0.072	33.969	0.072	52.2012	0.072	72.3762	0.072	96.641
0.074	35.5164	0.074	51.2824	0.074	74.1498	0.074	99.5162
0.076	37.064	0.076	51.2581	0.076	3.29522	0.076	-25.2442
0.078	38.6121	0.078	48.7779	0.078	-15.1106	0.078	-20.5013
0.08	40.1604	0.08	51.4918	0.08	-13.1222	0.08	-17.5258
0.082	41.7088	0.082	53.9728	0.082	-14.3595	0.082	-16.4948
0.084	43.253	0.084	54.7647	0.084	-13.2299	0.084	-17.3489
0.086	-42.9441	0.086	26.4462	0.086	-13.1643	0.086	-18.2724
0.088	-24.5485	0.088	-32.7626	0.088	-13.1	0.088	-18.0578
0.09	-3.33315	0.09	-11.2465	0.09	-12.9313	0.09	-17.9091
0.092	-3.85928	0.092	-10.6041	0.092	-15.7689	0.092	-22.8874
0.094	-7.77498	0.094	-10.671	0.094	-15.6257	0.094	-20.7229
0.096	-5.18474	0.096	-10.706	0.096	-15.51	0.096	-20.5549
0.098	-5.19308	0.098	-10.6544	0.098	-15.366	0.098	-20.4268
0.1	-5.14582	0.1	-10.5721	0.1	-15.2213	0.1	-20.2341
0.102	-5.08552	0.102	-10.5411	0.102	-15.0808	0.102	-20.0311
0.104	-5.05646	0.104	-10.4867	0.104	-14.9386	0.104	-19.8454
0.106	-5.00168	0.106	-10.4103	0.106	-14.7981	0.106	-19.6758
0.108	-4.96515	0.108	-10.2683	0.108	-14.6633	0.108	-19.4932
0.11	-4.9161	0.11	-10.1835	0.11	-14.5298	0.11	-19.3028
0.112	-4.86605	0.112	-10.1143	0.112	-14.3974	0.112	-19.1342
0.114	-4.82025	0.114	-10.0527	0.114	-14.264	0.114	-18.9254
0.116	-4.77123	0.116	-9.9802	0.116	-14.1295	0.116	-18.7568
0.118	-4.72082	0.118	-9.85474	0.118	-13.9941	0.118	-18.5719
0.12	-4.67371	0.12	-9.68807	0.12	-13.8554	0.12	-18.3575
0.122	-4.6239	0.122	-9.60452	0.122	-13.7146	0.122	-18.1847
0.124	-4.57466	0.124	-9.49587	0.124	-13.5689	0.124	-17.9798
0.126	-4.52389	0.126	-9.36127	0.126	-13.4252	0.126	-17.7977
0.128	-4.47129	0.128	-9.26215	0.128	-13.2756	0.128	-17.5901
0.13	-4.42226	0.13	-9.15352	0.13	-13.1219	0.13	-17.3826
0.132	-4.70932	0.132	-9.05523	0.132	-12.9745	0.132	-17.0923
0.134	-4.32108	0.134	-8.9678	0.134	-12.8308	0.134	-16.9188
0.136	-4.2354	0.136	-8.87402	0.136	-12.6523	0.136	-16.7189
0.138	-4.20484	0.138	-8.77543	0.138	-12.495	0.138	-16.508
0.14	-4.14631	0.14	-8.67365	0.14	-12.3267	0.14	-16.3044
0.142	-4.1043	0.142	-8.56865	0.142	-12.1661	0.142	-16.0926
0.144	-4.05173	0.144	-8.46185	0.144	-12.0001	0.144	-15.8781
0.146	-3.99729	0.146	-8.35442	0.146	-11.8401	0.146	-15.6641
0.148	-3.94134	0.148	-8.24701	0.148	-11.676	0.148	-15.4475
0.15	-3.88426	0.15	-8.13976	0.15	-11.5069	0.15	-15.2303
0.152	-3.82985	0.152	-8.03254	0.152	-11.3423	0.152	-15.012
0.154	-3.77497	0.154	-7.92493	0.154	-11.1745	0.154	-14.7934
0.156	-3.71958	0.156	-7.81658	0.156	-11.0064	0.156	-14.5739
0.158	-3.66226	0.158	-7.70504	0.158	-10.834	0.158	-14.3538
0.16	-3.60416	0.16	-7.54314	0.16	-10.6622	0.16	-14.1319
0.162	-3.54348	0.162	-7.4262	0.162	-10.4835	0.162	-13.9061
0.164	-3.4857	0.164	-7.3146	0.164	-10.3083	0.164	-13.677
0.166	-3.42473	0.166	-7.20572	0.166	-10.1346	0.166	-13.4453
0.168	-3.36257	0.168	-7.09754	0.168	-9.95306	0.168	-13.2097
0.17	-3.30014	0.17	-6.98825	0.17	-9.77159	0.17	-12.9695
0.172	-3.20981	0.172	-6.73119	0.172	-9.57665	0.172	-12.7496
0.174	-3.13649	0.174	-6.72879	0.174	-9.37804	0.174	-12.5051
0.176	-3.09114	0.176	-6.60044	0.176	-9.20435	0.176	-12.2408
0.178	-3.02696	0.178	-6.48667	0.178	-9.0127	0.178	-11.9965
0.18	-2.97048	0.18	-6.35816	0.18	-8.82683	0.18	-11.7334
0.182	-2.91406	0.182	-6.2351	0.182	-8.64061	0.182	-11.4757
0.184	-2.85415	0.184	-6.10858	0.184	-8.4501	0.184	-11.2169
0.186	-2.79526	0.186	-5.98197	0.186	-8.27135	0.186	-10.9588
0.188	-2.73437	0.188	-5.86317	0.188	-8.08143	0.188	-10.7015
0.19	-2.67141	0.19	-5.7206	0.19	-7.89035	0.19	-10.4456
0.192	-2.60687	0.192	-5.59848	0.192	-7.69395	0.192	-10.1897
0.194	-2.5402	0.194	-5.46299	0.194	-7.48852	0.194	-9.93284
0.196	-2.47141	0.196	-5.34018	0.196	-7.28954	0.196	-9.67381
0.198	-2.40095	0.198	-5.17369	0.198	-7.09409	0.198	-9.41132
0.2	-2.32913	0.2	-5.03524	0.2	-6.88477	0.2	-9.14452
0.202	-2.25628	0.202	-4.89431	0.202	-6.68504	0.202	-8.87299
0.204	-2.18306	0.204	-4.76057	0.204	-6.47716	0.204	-8.59702
0.206	-2.10981	0.206	-4.6254	0.206	-6.27347	0.206	-8.31746
0.208	-2.03715	0.208	-4.48941	0.208	-6.06445	0.208	-8.03555
0.21	-1.96525	0.21	-4.35238	0.21	-5.85404	0.21	-7.75264
0.212	-1.89897	0.212	-4.1756	0.212	-5.67655	0.212	-7.47533
0.214	-1.8233	0.214	-4.03784	0.214	-5.45257	0.214	-7.18421
0.216	-1.75271	0.216	-3.89944	0.216	-5.23661	0.216	-6.90986
0.218	-1.6874	0.218	-3.76013	0.218	-5.0217	0.218	-6.62928
0.22	-1.6209	0.22	-3.61962	0.22	-4.80347	0.22	-6.34412
0.222	-1.55017	0.222	-3.47774	0.222	-4.58406	0.222	-6.05649
0.224	-1.47653	0.224	-3.33445	0.224	-4.36431	0.224	-5.76384
0.226	-1.40069	0.226	-3.18972	0.226	-4.14342	0.226	-5.46745
0.228	-1.32251	0.228	-3.04355	0.228	-3.92081	0.228	-5.16856
0.23	-1.24238	0.23	-2.89597	0.23	-3.69625	0.23	-4.86807
0.232	-1.16137	0.232	-2.74702	0.232	-3.46948	0.232	-4.56674
0.234	-1.08054	0.234	-2.59674	0.234	-3.24023	0.234	-4.26448
0.236	-1.00071	0.236	-2.44517	0.236	-3.00835	0.236	-3.96057
0.238	-0.92229	0.238	-2.29251	0.238	-2.77386	0.238	-3.65419
0.24	-0.84529	0.24	-2.13596	0.24	-2.53696	0.24	-3.34475
0.242	-0.76925	0.242	-1.98153	0.242	-2.29799	0.242	-3.03222
0.244	-0.6934	0.244	-1.82588	0.244	-2.05741	0.244	-2.71721
0.246	-0.6168	0.246	-1.66904	0.246	-1.81574	0.246	-2.40071
0.248	-0.53863	0.248	-0.27872	0.248	-1.57348	0.248	-2.08359
0.25	-0.45836			0.25	-1.33102	0.25	-1.76615
0.252	-0.39472			0.252	-1.10961	0.252	-1.47657
0.254	-0.29877			0.254	-0.85794	0.254	-1.14341
0.256	-0.20034			0.256	-0.60535	0.256	-0.80656
0.258	-0.10464			0.258	-0.3528	0.258	-0.46982
0.26	-0.01523			0.26	-0.10082	0.26	-0.13648
0.262	-0.0187			0.262	-0.01669	0.262	-0.02752
0.264	0.79079			0.264	2.40779	0.264	3.18961
0.266	1.98389			0.266	5.92536	0.266	7.87696
0.268	3.14534			0.268	9.41552	0.268	12.5227
0.27	4.17413			0.27	12.6774	0.27	16.892
0.272	5.37446			0.272	16.0529	0.272	21.3892
0.274	6.42606			0.274	19.2976	0.274	25.6851
0.276	7.47888			0.276	22.4403	0.276	29.8726
0.278	8.48259			0.278	25.4968	0.278	33.9169
0.28	9.46946			0.28	28.4551	0.28	37.8446
0.282	10.4168			0.282	31.3126	0.282	41.6367
0.284	11.3282			0.284	34.0692	0.284	45.2929
0.286	12.2044			0.286	36.725	0.286	48.8061
0.288	13.1819			0.288	39.3288	0.288	52.3119
0.29	14.6416			0.29	43.5689	0.29	58.135
0.292	16.2268			0.292	48.2158	0.292	64.3736
0.294	17.8076			0.294	42.7702	0.294	55.3224
0.296	19.3921			0.296	47.4748	0.296	61.6762
0.298	20.9513			0.298	50.7435	0.298	66.8564
0.3	13.9495			0.3	52.6428	0.3	69.5869
0.302	15.4933			0.302	54.3623	0.302	71.9732
0.304	17.0629			0.304	56.0746	0.304	74.7692
0.306	18.6351			0.306	60.4459	0.306	80.7951
0.308	19.8047			0.308	65.1756	0.308	86.979
0.31	20.1669			0.31	64.643	0.31	93.1425
0.312	20.5796			0.312	55.3118	0.312	77.4101
0.314	20.9153			0.314	59.9432	0.314	74.3957
0.316	21.234			0.316	63.8965	0.316	80.508
0.318	21.8816			0.318	65.9925	0.318	85.2015
0.32	23.2874			0.32	69.3977	0.32	91.2189
0.322	24.835			0.322	72.8965	0.322	96.4912
0.324	26.3857			0.324	75.5423	0.324	101.303
0.326	27.9331			0.326	-26.2324	0.326	78.0288
0.328	29.4794			0.328	38.1236	0.328	82.7287
0.33	31.0244			0.33	40.8392	0.33	87.4085
0.332	32.5691			0.332	45.2929	0.332	92.3303
0.334	34.115			0.334	48.4001	0.334	96.8855
0.336	35.6608			0.336	49.8935	0.336	99.8264
0.338	37.207			0.338	-32.825	0.338	-4.09411
0.34	38.7538			0.34	-13.2337	0.34	-19.3591
0.342	40.3005			0.342	-14.1823	0.342	-15.679
0.344	-4.96436			0.344	-14.8826	0.344	-16.4426
0.346	3.76882			0.346	-14.3947	0.346	-18.8932
0.348	-4.91144			0.348	-14.2273	0.348	-18.2176
0.35	-4.26243			0.35	-14.1748	0.35	-18.1211
0.352	-4.16055			0.352	-14.1044	0.352	-17.9617
0.354	-3.8729			0.354	-17.146	0.354	-21.0177
0.356	-4.45836			0.356	-15.9103	0.356	-20.7375
0.358	-5.17508			0.358	-15.7688	0.358	-20.577
0.36	-5.17165			0.36	-15.6533	0.36	-20.4032
0.362	-5.10071			0.362	-15.5383	0.362	-20.1823
0.364	-5.06465			0.364	-15.4174	0.364	-20.0068
0.366	-5.02263			0.366	-15.3031	0.366	-19.8178
0.368	-4.97288			0.368	-15.1831	0.368	-19.6514
0.37	-4.9316			0.37	-15.0587	0.37	-19.479
0.372	-4.88465			0.372	-14.9335	0.372	-19.2981
0.374	-4.83877			0.374	-14.7999	0.374	-19.1041
0.376	-4.79597			0.376	-14.6323	0.376	-18.9134
0.378	-4.74583			0.378	-14.527	0.378	-18.7264
0.38	-4.70105			0.38	-14.3735	0.38	-18.5535
0.382	-4.65273			0.382	-14.1983	0.382	-18.3491
0.384	-4.60829			0.384	-14.049	0.384	-18.1648
0.386	-4.55685			0.386	-13.8999	0.386	-17.9547
0.388	-4.50705			0.388	-13.7335	0.388	-17.7732
0.39	-4.45717			0.39	-13.603	0.39	-17.5621
0.392	-4.4067			0.392	-13.4025	0.392	-17.3393
0.394	-4.55786			0.394	-13.2824	0.394	-17.1802
0.396	-4.2622			0.396	-13.1367	0.396	-16.9899
0.398	-4.23757			0.398	-12.9998	0.398	-16.7674
0.4	-4.16981			0.4	-12.8462	0.4	-16.5473
0.4	-4.1698			0.4	-12.8462	0.4	-16.5473

## Sheet: length of the cantilever beam
Angle	Torque	Angle	Torque	Angle	Torque	Angle	Torque	Angle	Torque
rad	N·mm	rad	N·mm	rad	N·mm	rad	N·mm	rad	N·mm
L5	L5	L4	L4	L3	L3	L2	L2	L1	L1
0	0	0	0	0	0	0	0	0	0
0.002	2.75674	0.002	3.45763	0.002	4.61385	0.002	5.97302	0.002	5.79804
0.004	7.50725	0.004	9.33894	0.004	12.4905	0.004	16.3344	0.004	17.0441
0.006	12.0946	0.006	15.1336	0.006	20.3467	0.006	26.6896	0.006	28.3151
0.008	16.2356	0.008	21.2088	0.008	28.1796	0.008	37.0292	0.008	39.5548
0.01	20.9657	0.01	26.4448	0.01	35.9388	0.01	47.3535	0.01	50.7524
0.012	25.2559	0.012	31.947	0.012	43.8545	0.012	57.6606	0.012	61.918
0.014	29.4517	0.014	37.323	0.014	50.9139	0.014	67.9612	0.014	73.0482
0.016	33.5157	0.016	42.5566	0.016	58.7559	0.016	78.2422	0.016	84.144
0.018	37.4564	0.018	47.6415	0.018	66.2148	0.018	88.5094	0.018	95.2048
0.02	41.2589	0.02	52.6058	0.02	73.5803	0.02	98.7587	0.02	106.231
0.022	44.9204	0.022	57.4647	0.022	80.8494	0.022	108.998	0.022	117.223
0.024	48.4331	0.024	62.161	0.024	88.0134	0.024	119.219	0.024	128.181
0.026	51.8413	0.026	66.6319	0.026	95.0689	0.026	129.425	0.026	139.105
0.028	57.4847	0.028	70.9381	0.028	102.018	0.028	139.616	0.028	149.994
0.03	63.7696	0.03	76.7139	0.03	108.831	0.03	149.791	0.03	160.849
0.032	58.7506	0.032	82.7318	0.032	115.492	0.032	159.951	0.032	171.743
0.034	60.5526	0.034	90.2173	0.034	122.013	0.034	170.095	0.034	182.635
0.036	66.3091	0.036	90.6723	0.036	128.375	0.036	180.224	0.036	193.492
0.038	69.3531	0.038	84.8372	0.038	134.551	0.038	190.337	0.038	204.305
0.04	71.6195	0.04	91.713	0.04	140.556	0.04	200.435	0.04	215.069
0.042	74.1434	0.042	97.5662	0.042	147.821	0.042	210.573	0.042	225.781
0.044	80.131	0.044	100.906	0.044	156.534	0.044	220.67	0.044	236.457
0.046	86.3576	0.046	104.009	0.046	165.488	0.046	230.707	0.046	247.087
0.048	92.5592	0.048	110.057	0.048	174.492	0.048	240.728	0.048	257.659
0.05	76.4343	0.05	117.429	0.05	183.436	0.05	250.733	0.05	268.202
0.052	73.9767	0.052	121.857	0.052	184.475	0.052	260.722	0.052	278.687
0.054	80.1046	0.054	129.493	0.054	163.868	0.054	270.695	0.054	289.147
0.056	85.215	0.056	135.819	0.056	172.67	0.056	280.652	0.056	299.549
0.058	91.24	0.058	129.133	0.058	181.616	0.058	290.594	0.058	309.928
0.06	96.0592	0.06	102.51	0.06	189.551	0.06	300.519	0.06	320.237
0.062	100.853	0.062	110.491	0.062	197.803	0.062	310.429	0.062	330.542
0.064	78.1955	0.064	118.352	0.064	205.997	0.064	320.322	0.064	340.779
0.066	82.7631	0.066	125.168	0.066	213.389	0.066	330.2	0.066	350.993
0.068	87.4522	0.068	129.937	0.068	220.763	0.068	340.062	0.068	361.163
0.07	92.1739	0.07	123.304	0.07	228.057	0.07	349.907	0.07	371.296
0.072	96.641	0.072	125.518	0.072	235.242	0.072	359.737	0.072	381.41
0.074	99.5162	0.074	127.698	0.074	226.403	0.074	369.551	0.074	391.471
0.076	-25.2442	0.076	131.175	0.076	201.138	0.076	379.349	0.076	401.5
0.078	-20.5013	0.078	137.755	0.078	209.278	0.078	389.131	0.078	411.51
0.08	-17.5258	0.08	145.305	0.08	218.131	0.08	398.897	0.08	421.473
0.082	-16.4948	0.082	152.888	0.082	227.069	0.082	408.647	0.082	431.391
0.084	-17.3489	0.084	160.461	0.084	235.988	0.084	418.382	0.084	441.328
0.086	-18.2724	0.086	84.3717	0.086	235.378	0.086	428.1	0.086	451.188
0.088	-18.0578	0.088	-53.1594	0.088	242.244	0.088	437.802	0.088	461.047
0.09	-17.9091	0.09	-26.137	0.09	246.383	0.09	447.476	0.09	470.857
0.092	-22.8874	0.092	-26.3819	0.092	247.111	0.092	457.157	0.092	480.631
0.094	-20.7229	0.094	-29.1937	0.094	246.272	0.094	466.813	0.094	490.415
0.096	-20.5549	0.096	-32.0813	0.096	244.956	0.096	476.45	0.096	500.153
0.098	-20.4268	0.098	-31.8149	0.098	248.629	0.098	486.072	0.098	509.842
0.1	-20.2341	0.1	-31.5165	0.1	257.466	0.1	495.678	0.1	519.56
0.102	-20.0311	0.102	-31.2422	0.102	265.83	0.102	505.268	0.102	529.132
0.104	-19.8454	0.104	-30.9564	0.104	274.181	0.104	514.842	0.104	538.897
0.106	-19.6758	0.106	-30.6687	0.106	-30.6216	0.106	524.399	0.106	548.417
0.108	-19.4932	0.108	-30.3883	0.108	-55.5193	0.108	533.941	0.108	558.049
0.11	-19.3028	0.11	-30.1384	0.11	-52.0149	0.11	543.466	0.11	567.615
0.112	-19.1342	0.112	-29.8767	0.112	-51.3659	0.112	552.975	0.112	577.145
0.114	-18.9254	0.114	-29.5945	0.114	-50.8532	0.114	562.468	0.114	586.676
0.116	-18.7568	0.116	-29.2885	0.116	-50.3625	0.116	571.945	0.116	596.153
0.118	-18.5719	0.118	-28.9767	0.118	-49.8424	0.118	581.405	0.118	605.648
0.12	-18.3575	0.12	-28.6919	0.12	-49.3121	0.12	590.85	0.12	615.095
0.122	-18.1847	0.122	-28.3962	0.122	-48.7791	0.122	600.278	0.122	624.506
0.124	-17.9798	0.124	-28.0917	0.124	-48.049	0.124	609.689	0.124	633.923
0.126	-17.7977	0.126	-27.7851	0.126	-47.6059	0.126	619.085	0.126	643.326
0.128	-17.5901	0.128	-27.4769	0.128	-47.0855	0.128	628.464	0.128	652.695
0.13	-17.3826	0.13	-27.1539	0.13	-46.5404	0.13	637.828	0.13	662.034
0.132	-17.0923	0.132	-26.8849	0.132	-45.9615	0.132	647.175	0.132	671.374
0.134	-16.9188	0.134	-26.4845	0.134	-45.4095	0.134	656.505	0.134	680.678
0.136	-16.7189	0.136	-26.1373	0.136	-44.8401	0.136	665.82	0.136	689.961
0.138	-16.508	0.138	-25.8409	0.138	-44.2872	0.138	675.118	0.138	699.217
0.14	-16.3044	0.14	-25.5468	0.14	-43.7107	0.14	684.399	0.14	708.456
0.142	-16.0926	0.142	-25.1962	0.142	-43.1388	0.142	693.665	0.142	717.657
0.144	-15.8781	0.144	-24.8268	0.144	-42.5606	0.144	702.915	0.144	726.835
0.146	-15.6641	0.146	-24.4994	0.146	-41.9713	0.146	712.148	0.146	735.99
0.148	-15.4475	0.148	-24.1975	0.148	-41.3747	0.148	721.365	0.148	745.099
0.15	-15.2303	0.15	-23.8614	0.15	-40.7831	0.15	730.566	0.15	754.209
0.152	-15.012	0.152	-23.4935	0.152	-40.1817	0.152	739.75	0.152	763.285
0.154	-14.7934	0.154	-23.1405	0.154	-39.5745	0.154	748.866	0.154	772.337
0.156	-14.5739	0.156	-22.7997	0.156	-38.9598	0.156	758.007	0.156	781.353
0.158	-14.3538	0.158	-22.4431	0.158	-38.3461	0.158	767.152	0.158	790.352
0.16	-14.1319	0.16	-22.0773	0.16	-37.7275	0.16	776.271	0.16	799.316
0.162	-13.9061	0.162	-21.7237	0.162	-37.1003	0.162	785.374	0.162	808.268
0.164	-13.677	0.164	-21.3689	0.164	-36.4613	0.164	794.459	0.164	817.188
0.166	-13.4453	0.166	-20.9953	0.166	-35.2989	0.166	803.529	0.166	826.085
0.168	-13.2097	0.168	-20.622	0.168	-35.2013	0.168	812.583	0.168	834.964
0.17	-12.9695	0.17	-20.238	0.17	-34.5334	0.17	821.621	0.17	843.803
0.172	-12.7496	0.172	-19.8708	0.172	-33.849	0.172	830.642	0.172	852.615
0.174	-12.5051	0.174	-19.487	0.174	-33.1753	0.174	839.646	0.174	861.4
0.176	-12.2408	0.176	-19.0829	0.176	-32.5284	0.176	848.634	0.176	870.153
0.178	-11.9965	0.178	-18.6708	0.178	-31.8663	0.178	857.606	0.178	878.866
0.18	-11.7334	0.18	-18.3171	0.18	-31.2001	0.18	866.561	0.18	887.572
0.182	-11.4757	0.182	-17.9547	0.182	-30.5381	0.182	875.499	0.182	896.244
0.184	-11.2169	0.184	-17.534	0.184	-29.8503	0.184	884.422	0.184	904.88
0.186	-10.9588	0.186	-17.1271	0.186	-29.1621	0.186	893.328	0.186	913.485
0.188	-10.7015	0.188	-16.7505	0.188	-28.4704	0.188	902.218	0.188	922.089
0.19	-10.4456	0.19	-16.3336	0.19	-27.7769	0.19	911.091	0.19	930.633
0.192	-10.1897	0.192	-15.9033	0.192	-27.0784	0.192	919.948	0.192	939.162
0.194	-9.93284	0.194	-15.523	0.194	-26.3747	0.194	928.898	0.194	947.676
0.196	-9.67381	0.196	-15.1365	0.196	-25.666	0.196	937.551	0.196	956.158
0.198	-9.41132	0.198	-14.691	0.198	-24.9517	0.198	946.37	0.198	964.606
0.2	-9.14452	0.2	-14.2494	0.2	-24.2327	0.2	955.166	0.2	973.025
0.202	-8.87299	0.202	-13.8453	0.202	-23.5087	0.202	963.766	0.202	981.397
0.204	-8.59702	0.204	-13.4373	0.204	-22.7797	0.204	972.58	0.204	989.737
0.206	-8.31746	0.206	-13.008	0.206	-22.0461	0.206	981.352	0.206	998.037
0.208	-8.03555	0.208	-12.5645	0.208	-21.2663	0.208	990.232	0.208	1006.29
0.21	-7.75264	0.21	-12.1165	0.21	-20.5456	0.21	998.883	0.21	1014.52
0.212	-7.47533	0.212	-11.7284	0.212	-19.8008	0.212	1007.47	0.212	1022.72
0.214	-7.18421	0.214	-11.2012	0.214	-19.059	0.214	1016.15	0.214	1030.89
0.216	-6.90986	0.216	-10.7969	0.216	-18.3068	0.216	1024.81	0.216	1039.02
0.218	-6.62928	0.218	-10.3949	0.218	-17.5414	0.218	1033.45	0.218	1047.13
0.22	-6.34412	0.22	-9.88451	0.22	-16.7674	0.22	1042.08	0.22	1055.21
0.222	-6.05649	0.222	-9.4333	0.222	-15.9887	0.222	1050.68	0.222	1063.26
0.224	-5.76384	0.224	-9.03498	0.224	-15.2076	0.224	1059.28	0.224	1071.27
0.226	-5.46745	0.226	-8.54399	0.226	-14.4254	0.226	1067.84	0.226	1079.29
0.228	-5.16856	0.228	-8.04799	0.228	-13.6403	0.228	1076.4	0.228	1087.25
0.23	-4.86807	0.23	-7.61374	0.23	-12.8517	0.23	1084.94	0.23	1095.19
0.232	-4.56674	0.232	-7.16116	0.232	-12.0584	0.232	1093.46	0.232	1103.09
0.234	-4.26448	0.234	-6.6786	0.234	-11.2596	0.234	1101.96	0.234	1110.97
0.236	-3.96057	0.236	-6.1833	0.236	-10.4552	0.236	1110.45	0.236	1118.82
0.238	-3.65419	0.238	-5.7043	0.238	-9.64534	0.238	1118.91	0.238	1126.64
0.24	-3.34475	0.24	-5.25843	0.24	-8.83016	0.24	1127.36	0.24	1134.43
0.242	-3.03222	0.242	-4.76473	0.242	-8.0099	0.242	1135.8	0.242	1142.19
0.244	-2.71721	0.244	-4.24068	0.244	-7.18473	0.244	1144.21	0.244	1149.92
0.246	-2.40071	0.246	-3.77595	0.246	-6.3547	0.246	1152.61	0.246	1157.63
0.248	-2.08359	0.248	-3.29881	0.248	-5.51982	0.248	1160.95	0.248	1165.31
0.25	-1.76615	0.25	-2.77574	0.25	-4.68631	0.25	1169.36	0.25	1172.95
0.252	-1.47657	0.252	-2.2822	0.252	-3.84042	0.252	1177.71	0.252	1180.57
0.254	-1.14341	0.254	-1.73777	0.254	-2.99071	0.254	1186.04	0.254	1188.16
0.256	-0.80656	0.256	-1.2909	0.256	-2.13661	0.256	1194.35	0.256	1195.72
0.258	-0.46982	0.258	-0.78571	0.258	-1.27623	0.258	1202.62	0.258	1203.26
0.26	-0.13648	0.26	-0.23659	0.26	-0.40982	0.26	1210.91	0.26	1210.76
0.262	-0.02752	0.262	0.00939	0.262	-0.05578	0.262	1219.17	0.262	1218.24
0.264	3.18961	0.264	4.22072	0.264	5.3516	0.264	1227.54	0.264	1225.68
0.266	7.87696	0.266	10.0589	0.266	13.2807	0.266	1235.45	0.266	1233.1
0.268	12.5227	0.268	15.7751	0.268	21.0988	0.268	1243.92	0.268	1240.49
0.27	16.892	0.27	21.79	0.27	28.8965	0.27	1252.15	0.27	1247.85
0.272	21.3892	0.272	27.0593	0.272	36.6801	0.272	1260.13	0.272	1255.19
0.274	25.6851	0.274	32.5178	0.274	44.7161	0.274	1268.28	0.274	1262.49
0.276	29.8726	0.276	37.8748	0.276	51.7679	0.276	1276.41	0.276	1269.77
0.278	33.9169	0.278	43.1279	0.278	59.4489	0.278	1284.52	0.278	1277.01
0.28	37.8446	0.28	48.2464	0.28	66.8967	0.28	1292.61	0.28	1284.23
0.282	41.6367	0.282	53.1795	0.282	74.2567	0.282	1300.69	0.282	1291.42
0.284	45.2929	0.284	57.9263	0.284	81.5259	0.284	1308.75	0.284	1298.58
0.286	48.8061	0.286	62.5569	0.286	88.6892	0.286	1316.78	0.286	1305.71
0.288	52.3119	0.288	67.0844	0.288	95.7423	0.288	1324.8	0.288	1312.81
0.29	58.135	0.29	71.402	0.29	102.67	0.29	1332.8	0.29	1319.89
0.292	64.3736	0.292	77.5444	0.292	109.453	0.292	1340.79	0.292	1326.93
0.294	55.3224	0.294	83.5264	0.294	116.107	0.294	1348.75	0.294	1333.95
0.296	61.6762	0.296	87.7385	0.296	122.618	0.296	1356.7	0.296	1340.94
0.298	66.8564	0.298	88.2938	0.298	128.95	0.298	1364.62	0.298	1347.9
0.3	69.5869	0.3	86.9263	0.3	135.114	0.3	1372.53	0.3	1354.83
0.302	71.9732	0.302	92.7085	0.302	141.076	0.302	1380.42	0.302	1361.73
0.304	74.7692	0.304	98.1081	0.304	148.638	0.304	1388.29	0.304	1368.61
0.306	80.7951	0.306	101.175	0.306	157.303	0.306	1396.15	0.306	1375.45
0.308	86.979	0.308	104.446	0.308	166.348	0.308	1403.98	0.308	1382.27
0.31	93.1425	0.31	110.777	0.31	175.345	0.31	1411.79	0.31	1389.06
0.312	77.4101	0.312	118.225	0.312	184.286	0.312	1419.59	0.312	1395.81
0.314	74.3957	0.314	122.586	0.314	166.251	0.314	1427.37	0.314	1402.54
0.316	80.508	0.316	130.259	0.316	166.11	0.316	1435.12	0.316	1409.25
0.318	85.2015	0.318	125.083	0.318	175.126	0.318	1442.86	0.318	1415.92
0.32	91.2189	0.32	131.149	0.32	184.061	0.32	1450.58	0.32	1422.56
0.322	96.4912	0.322	103.766	0.322	192.082	0.322	1458.29	0.322	1429.18
0.324	101.303	0.324	109.638	0.324	199.293	0.324	1465.97	0.324	1435.77
0.326	78.0288	0.326	115.571	0.326	208.057	0.326	1473.63	0.326	1442.33
0.328	82.7287	0.328	121.372	0.328	216.987	0.328	1481.28	0.328	1448.86
0.33	87.4085	0.33	127.297	0.33	225.927	0.33	1488.9	0.33	1455.36
0.332	92.3303	0.332	122.913	0.332	234.864	0.332	1496.51	0.332	1461.83
0.334	96.8855	0.334	125.017	0.334	243.796	0.334	1504.09	0.334	1468.27
0.336	99.8264	0.336	127.259	0.336	228.908	0.336	1511.66	0.336	1474.69
0.338	-4.09411	0.338	131.853	0.338	195.53	0.338	1519.21	0.338	1481.08
0.34	-19.3591	0.34	138.541	0.34	204.397	0.34	1526.74	0.34	1487.43
0.342	-15.679	0.342	146.112	0.342	213.337	0.342	1534.25	0.342	1493.76
0.344	-16.4426	0.344	153.677	0.344	222.268	0.344	1541.74	0.344	1500.06
0.346	-18.8932	0.346	161.27	0.346	231.184	0.346	1549.21	0.346	1506.34
0.348	-18.2176	0.348	15.373	0.348	240.11	0.348	1556.66	0.348	1512.58
0.35	-18.1211	0.35	-27.105	0.35	245.746	0.35	1564.09	0.35	1518.79
0.352	-17.9617	0.352	-25.647	0.352	247.729	0.352	1571.5	0.352	1524.98
0.354	-21.0177	0.354	-26.0269	0.354	247.131	0.354	1578.9	0.354	1531.14
0.356	-20.7375	0.356	-29.0846	0.356	245.778	0.356	1586.27	0.356	1537.27
0.358	-20.577	0.358	-32.1182	0.358	244.581	0.358	1593.62	0.358	1543.37
0.36	-20.4032	0.36	-31.8469	0.36	249.513	0.36	1601.27	0.36	1549.44
0.362	-20.1823	0.362	-31.5491	0.362	258.107	0.362	1608.2	0.362	1555.53
0.364	-20.0068	0.364	-31.2149	0.364	266.479	0.364	1615.1	0.364	1561.49
0.366	-19.8178	0.366	-30.9084	0.366	274.835	0.366	1622.82	0.366	1567.48
0.368	-19.6514	0.368	-30.6386	0.368	-84.167	0.368	1630.09	0.368	1573.44
0.37	-19.479	0.37	-30.3811	0.37	-53.8691	0.37	1637.14	0.37	1579.38
0.372	-19.2981	0.372	-30.1127	0.372	-51.8953	0.372	1644.53	0.372	1585.28
0.374	-19.1041	0.374	-29.8367	0.374	-51.2967	0.374	1651.79	0.374	1591.16
0.376	-18.9134	0.376	-29.5612	0.376	-50.7936	0.376	1658.88	0.376	1597.01
0.378	-18.7264	0.378	-29.2795	0.378	-50.2845	0.378	1666.1	0.378	1602.83
0.38	-18.5535	0.38	-28.9769	0.38	-49.7694	0.38	1673.53	0.38	1608.63
0.382	-18.3491	0.382	-28.6608	0.382	-49.2515	0.382	1680.47	0.382	1614.39
0.384	-18.1648	0.384	-28.3537	0.384	-48.718	0.384	1687.63	0.384	1620.13
0.386	-17.9547	0.386	-28.0616	0.386	-47.6651	0.386	1694.66	0.386	1625.84
0.388	-17.7732	0.388	-27.7648	0.388	-47.5047	0.388	1701.78	0.388	1631.52
0.39	-17.5621	0.39	-27.4512	0.39	-46.9836	0.39	1708.85	0.39	1637.17
0.392	-17.3393	0.392	-27.0597	0.392	-46.4443	0.392	1715.9	0.392	1642.79
0.394	-17.1802	0.394	-26.8515	0.394	-45.8979	0.394	1722.94	0.394	1648.39
0.396	-16.9899	0.396	-26.5081	0.396	-45.3405	0.396	1729.95	0.396	1653.95
0.398	-16.7674	0.398	-26.1705	0.398	-44.7838	0.398	1736.95	0.398	1659.49
0.4	-16.5473	0.4	-25.7894	0.4	-44.2142	0.4	1743.93	0.4	1665
0.4	-16.5473	0.4	-25.7894	0.4	-44.214	0.4	1743.93	0.4	1665

## Sheet: finite element simulation, theo
Angle	Torque	Angle	Torque	Angle	Torque
rad	N·m	rad	N·m	rad	N·m
Experiment	Experiment	Simulation	Simulation	Theory	Theory
0	0	0	0	0	0
0.00195	0.0527	0.002	0.00461	0.002	0.00509
0.0039	0.0593	0.004	0.01249	0.004	0.01018
0.00585	0.0662	0.006	0.02035	0.006	0.01528
0.0078	0.0718	0.008	0.02818	0.008	0.02037
0.0117	0.0772	0.01	0.03594	0.01	0.02546
0.01198	0.0837	0.012	0.04385	0.012	0.03055
0.01305	0.0885	0.014	0.05091	0.014	0.03565
0.01459	0.093	0.016	0.05876	0.016	0.04074
0.0166	0.0988	0.018	0.06621	0.018	0.04583
0.01874	0.1048	0.02	0.07358	0.02	0.05092
0.02093	0.1099	0.022	0.08085	0.022	0.05601
0.02323	0.1144	0.024	0.08801	0.024	0.06111
0.02539	0.1184	0.026	0.09507	0.026	0.0662
0.02742	0.1214	0.028	0.10202	0.028	0.07129
0.02947	0.124	0.03	0.10883	0.03	0.07638
0.03147	0.1299	0.032	0.11549	0.032	0.08147
0.03345	0.1362	0.034	0.12201	0.034	0.08657
0.03555	0.1408	0.036	0.12838	0.036	0.09166
0.03766	0.1456	0.038	0.13455	0.038	0.09675
0.03967	0.1488	0.04	0.14056	0.04	0.10184
0.04174	0.1524	0.042	0.14782	0.042	0.10694
0.04381	0.1566	0.044	0.15653	0.044	0.11203
0.04577	0.1631	0.046	0.16549	0.046	0.11712
0.04777	0.1686	0.048	0.17449	0.048	0.12221
0.04985	0.1739	0.05	0.18344	0.05	0.1273
0.05181	0.1781	0.052	0.18448	0.052	0.1324
0.05376	0.1824	0.054	0.16387	0.054	0.13749
0.05582	0.1875	0.056	0.17267	0.056	0.14258
0.05783	0.1935	0.058	0.18162	0.058	0.14767
0.05979	0.1994	0.06	0.18955	0.06	0.15276
0.06187	0.2058	0.062	0.1978	0.062	0.15786
0.06393	0.212	0.064	0.206	0.064	0.16295
0.06585	0.2173	0.066	0.21339	0.066	0.16804
0.06783	0.2203	0.068	0.22076	0.068	0.17313
0.06987	0.2243	0.07	0.22806	0.06999	0.17823
0.07182	0.2301	0.072	0.23524	0.07199	0.18332
0.07382	0.2357	0.074	0.2264	0.07399	0.18841
0.0759	0.2391	0.076	0.20114	0.07599	0.1935
0.07788	0.2402	0.078	0.20928	0.07799	0.19859
0.07983	0.2355	0.08	0.21813	0.07999	0.20369
0.08188	0.2335	0.082	0.22707	0.08199	0.20878
0.08389	0.2355	0.084	0.23599	0.08399	0.21387
0.08587	0.2382	0.086	0.23538	0.08599	0.21896
0.08794	0.2424	0.088	0.24224	0.08799	0.22406
0.08999	0.2491	0.09	0.24638	0.08999	0.22915
0.09191	0.2564	0.092	0.24711	0.09199	0.23424
0.09387	0.2586	0.094	0.24627	0.09399	0.23933
0.09589	0.2571	0.096	0.24496	0.09599	0.24442
0.09783	0.2599	0.098	0.24863	0.09799	0.24952
0.09986	0.262	0.1	0.25747	0.09999	0.25461
0.10199	0.2656	0.102	0.26583	0.10199	0.2597
0.10399	0.2718	0.104	0.27418	0.10399	0.26479
0.10592	0.257	0.106	-0.03062	0.10599	-0.05211
0.10791	0.1708	0.108	-0.05552	0.10799	-0.05144
0.10988	0.0775	0.11	-0.05201	0.10999	-0.05077
0.1118	0.0127	0.112	-0.05137	0.11199	-0.0501
0.11384	-0.0302	0.114	-0.05085	0.11399	-0.04943
0.11594	-0.0351	0.116	-0.05036	0.11599	-0.04876
0.11791	-0.0292	0.118	-0.04984	0.11799	-0.04809
0.11989	-0.0237	0.12	-0.04931	0.11999	-0.04742
0.12194	-0.0245	0.122	-0.04878	0.12199	-0.04676
0.12388	-0.0201	0.124	-0.04805	0.12399	-0.04609
0.12585	-0.0191	0.126	-0.04761	0.12599	-0.04542
0.12793	-0.0188	0.128	-0.04709	0.12799	-0.04475
0.12995	-0.0179	0.13	-0.04654	0.12999	-0.04408
0.13189	-0.0167	0.132	-0.04596	0.13199	-0.04341
0.1339	-0.0159	0.134	-0.04541	0.13399	-0.04274
0.1359	-0.0154	0.136	-0.04484	0.13599	-0.04207
0.13784	-0.015	0.138	-0.04429	0.13799	-0.0414
0.13988	-0.014	0.14	-0.04371	0.13999	-0.04073
0.14198	-0.013	0.142	-0.04314	0.14199	-0.04006
0.14395	-0.0125	0.144	-0.04256	0.14399	-0.03939
0.14596	-0.012	0.146	-0.04197	0.14599	-0.03872
0.14805	-0.0113	0.148	-0.04137	0.14799	-0.03805
0.15001	-0.0105	0.15	-0.04078	0.14999	-0.03738
0.15197	-0.01	0.152	-0.04018	0.15199	-0.03671
0.15403	-0.0094	0.154	-0.03957	0.15399	-0.03604
0.15602	-0.0089	0.156	-0.03896	0.15599	-0.03538
0.15797	-0.0081	0.158	-0.03835	0.15799	-0.03471
0.16001	-0.0075	0.16	-0.03773	0.15999	-0.03404
0.16203	-0.007	0.162	-0.0371	0.16199	-0.03337
0.16396	-0.0063	0.164	-0.03646	0.16399	-0.0327
0.16597	-0.0051	0.166	-0.0353	0.16599	-0.03203
0.16802	-0.0045	0.168	-0.0352	0.16799	-0.03136
0.16994	-0.004	0.17	-0.03453	0.16999	-0.03069
0.17188	-0.0035	0.172	-0.03385	0.17199	-0.03002
0.17392	-0.0024	0.174	-0.03318	0.17399	-0.02935
0.17591	-0.0013	0.176	-0.03253	0.17599	-0.02868
0.17789	-0.0002	0.178	-0.03187	0.17799	-0.02801
0.17999	0.0006	0.18	-0.0312	0.17999	-0.02734
0.18202	0.001	0.182	-0.03054	0.18199	-0.02667
0.18393	0.0016	0.184	-0.02985	0.18399	-0.026
0.1859	0.0019	0.186	-0.02916	0.18599	-0.02533
0.18791	0.0028	0.188	-0.02847	0.18799	-0.02466
0.18986	0.004	0.19	-0.02778	0.18999	-0.02399
0.19187	0.005	0.192	-0.02708	0.19199	-0.02333
0.19395	0.0056	0.194	-0.02637	0.19399	-0.02266
0.19591	0.0063	0.196	-0.02567	0.19599	-0.02199
0.19786	0.0073	0.198	-0.02495	0.19799	-0.02132
0.19991	0.0082	0.2	-0.02423	0.19999	-0.02065
0.20189	0.0087	0.202	-0.02351	0.20199	-0.01998
0.20386	0.0092	0.204	-0.02278	0.20399	-0.01931
0.20594	0.0095	0.206	-0.02205	0.20598	-0.01864
0.20799	0.0102	0.208	-0.02127	0.20798	-0.01797
0.2099	0.0107	0.21	-0.02055	0.20998	-0.0173
0.21187	0.0109	0.212	-0.0198	0.21198	-0.01663
0.21388	0.0114	0.214	-0.01906	0.21398	-0.01596
0.21581	0.0113	0.216	-0.01831	0.21598	-0.01529
0.21783	0.0118	0.218	-0.01754	0.21798	-0.01462
0.21997	0.0119	0.22	-0.01677	0.21998	-0.01395
0.22197	0.0127	0.222	-0.01599	0.22198	-0.01328
0.2239	0.0135	0.224	-0.01521	0.22398	-0.01261
0.2259	0.014	0.226	-0.01443	0.22598	-0.01194
0.22786	0.0143	0.228	-0.01364	0.22798	-0.01128
0.22978	0.0147	0.23	-0.01285	0.22998	-0.01061
0.23183	0.0154	0.232	-0.01206	0.23198	-0.00994
0.2339	0.0159	0.234	-0.01126	0.23398	-0.00927
0.23586	0.0166	0.236	-0.01046	0.23598	-0.0086
0.23787	0.0173	0.238	-0.00965	0.23798	-0.00793
0.23991	0.0179	0.24	-0.00883	0.23998	-0.00726
0.24186	0.0184	0.242	-0.00801	0.24198	-0.00659
0.24384	0.0188	0.244	-0.00718	0.24398	-0.00592
0.24592	0.0189	0.246	-0.00635	0.24598	-0.00525
0.24791	0.0197	0.248	-0.00552	0.24798	-0.00458
0.24987	0.0206	0.25	-0.00469	0.24998	-0.00391
0.25191	0.0226	0.252	-0.00384	0.25198	-0.00324
0.25391	0.0261	0.254	-0.00299	0.25398	-0.00257
0.25585	0.0301	0.256	-0.00214	0.25598	-0.0019
0.25792	0.0338	0.258	-0.00128	0.25798	-0.00123
0.26	0.0371	0.26	-0.000409816	0.25998	-0.000564285
0.26194	0.0412	0.262	-5.57844e-05	0.26198	0.000105153
0.26392	0.0465	0.264	0.00535	0.26398	0.00077459
0.26596	0.0517	0.266	0.01328	0.266	0
0.2679	0.0577	0.268	0.0211	0.268	0.00509
0.26986	0.0634	0.27	0.0289	0.27	0.01019
0.27193	0.0699	0.272	0.03668	0.272	0.01528
0.27393	0.0752	0.274	0.04472	0.274	0.02037
0.27586	0.0797	0.276	0.05177	0.276	0.02546
0.27789	0.085	0.278	0.05945	0.278	0.03056
0.27993	0.0898	0.28	0.0669	0.28	0.03565
0.28188	0.0939	0.282	0.07426	0.282	0.04074
0.28391	0.0987	0.284	0.08153	0.284	0.04583
0.28597	0.1039	0.286	0.08869	0.286	0.05093
0.2879	0.1099	0.288	0.09574	0.288	0.05602
0.28984	0.1156	0.29	0.10267	0.29	0.06111
0.29187	0.1201	0.292	0.10945	0.292	0.0662
0.29385	0.1245	0.294	0.11611	0.294	0.0713
0.29586	0.1282	0.296	0.12262	0.296	0.07639
0.29797	0.133	0.298	0.12895	0.298	0.08148
0.3	0.1388	0.3	0.13511	0.3	0.08657
0.30192	0.1439	0.302	0.14108	0.302	0.09167
0.3039	0.149	0.304	0.14864	0.304	0.09676
0.30588	0.1551	0.306	0.1573	0.306	0.10185
0.30781	0.1608	0.308	0.16635	0.308	0.10694
0.30985	0.167	0.31	0.17535	0.31	0.11204
0.31195	0.1736	0.312	0.18429	0.312	0.11713
0.31391	0.1804	0.314	0.16625	0.314	0.12222
0.31587	0.185	0.316	0.16611	0.316	0.12731
0.31791	0.1896	0.318	0.17513	0.318	0.13241
0.31988	0.1955	0.32	0.18406	0.32	0.1375
0.32183	0.2016	0.322	0.19208	0.322	0.14259
0.32393	0.2069	0.324	0.19929	0.324	0.14768
0.32597	0.2124	0.326	0.20806	0.326	0.15278
0.3279	0.2171	0.328	0.21699	0.328	0.15787
0.32988	0.2156	0.33	0.22593	0.33	0.16296
0.33189	0.213	0.332	0.23486	0.332	0.16805
0.33382	0.216	0.334	0.2438	0.334	0.17315
0.33584	0.222	0.336	0.22891	0.336	0.17824
0.33796	0.2278	0.338	0.19553	0.338	0.18333
0.33996	0.2294	0.34	0.2044	0.34	0.18842
0.34191	0.222	0.342	0.21334	0.342	0.19352
0.34392	0.2211	0.344	0.22227	0.344	0.19861
0.34587	0.2233	0.346	0.23118	0.346	0.2037
0.3478	0.2276	0.348	0.24011	0.348	0.20879
0.34984	0.2326	0.35	0.24575	0.35	0.21389
0.35188	0.2388	0.352	0.24773	0.352	0.21898
0.35384	0.2455	0.354	0.24713	0.354	0.22407
0.35587	0.2515	0.356	0.24578	0.356	0.22916
0.35791	0.2573	0.358	0.24458	0.358	0.23426
0.35984	0.2632	0.36	0.24951	0.36	0.23935
0.36183	0.2549	0.362	0.25811	0.362	0.24444
0.3639	0.2114	0.364	0.26648	0.364	0.24953
0.36586	0.1557	0.366	0.27484	0.366	0.25463
0.3678	0.129	0.368	-0.08417	0.368	0.25972
0.36985	0.1269	0.37	-0.05387	0.37	0.26481
0.37186	0.1332	0.372	-0.0519	0.372	-0.05066
0.37381	0.1167	0.374	-0.0513	0.374	-0.04999
0.37588	0.041	0.376	-0.05079	0.376	-0.04932
0.37794	-0.0199	0.378	-0.05028	0.378	-0.04865
0.37987	-0.0536	0.38	-0.04977	0.38	-0.04798
0.38185	-0.0506	0.382	-0.04925	0.382	-0.04731
0.38389	-0.0315	0.384	-0.04872	0.384	-0.04664
0.38584	-0.0219	0.386	-0.04767	0.386	-0.04597
0.38782	-0.0166	0.388	-0.0475	0.388	-0.0453
0.38991	-0.0138	0.39	-0.04698	0.39	-0.04463
0.3919	-0.0149	0.392	-0.04644	0.392	-0.04396
0.39383	-0.0151	0.394	-0.0459	0.394	-0.04329
0.39587	-0.0143	0.396	-0.04534	0.396	-0.04262
0.39789	-0.0135	0.398	-0.04478	0.398	-0.04195
0.39986	-0.0129	0.4	-0.04421	0.4	-0.04128
0.40194	-0.012	0.402	-0.04371	0.402	-0.04062
0.40402	-0.0111	0.404	-0.04314	0.404	-0.03995
0.40595	-0.0103	0.406	-0.04256	0.406	-0.03928
0.4079	-0.0094	0.408	-0.04197	0.408	-0.03861
0.4099	-0.0088	0.41	-0.04137	0.41	-0.03794
0.41184	-0.0081	0.412	-0.04078	0.412	-0.03727
0.41389	-0.0074	0.414	-0.04018	0.414	-0.0366
0.41606	-0.0073	0.416	-0.03957	0.416	-0.03593
0.4181	-0.0067	0.418	-0.03896	0.418	-0.03526
0.42001	-0.0056	0.42	-0.03835	0.42	-0.03459
0.42197	-0.0047	0.422	-0.03773	0.422	-0.03392
0.42392	-0.0041	0.424	-0.0371	0.424	-0.03325
0.42582	-0.0037	0.426	-0.03646	0.426	-0.03258
0.42785	-0.0029	0.428	-0.0353	0.428	-0.03191
0.42995	-0.0023	0.43	-0.0352	0.43	-0.03124
0.43192	-0.002	0.432	-0.03453	0.432	-0.03057
0.43388	-0.0015	0.434	-0.03385	0.434	-0.0299
0.43592	-0.0006	0.436	-0.03318	0.436	-0.02923
0.43787	-0.0003	0.438	-0.03253	0.438	-0.02856
0.43983	0.0002	0.44	-0.03187	0.44	-0.0279
0.44191	0.001	0.442	-0.0312	0.442	-0.02723
0.44394	0.0021	0.444	-0.03054	0.444	-0.02656
0.44588	0.0033	0.446	-0.02985	0.446	-0.02589
0.44787	0.0042	0.448	-0.02916	0.448	-0.02522
0.44988	0.0047	0.45	-0.02847	0.45	-0.02455
0.45181	0.0051	0.452	-0.02778	0.452	-0.02388
0.45384	0.0056	0.454	-0.02708	0.454	-0.02321
0.45595	0.0058	0.456	-0.02637	0.456	-0.02254
0.45793	0.0061	0.458	-0.02567	0.458	-0.02187
0.45991	0.0065	0.46	-0.02495	0.46	-0.0212
0.46194	0.0072	0.462	-0.02423	0.462	-0.02053
0.46389	0.0079	0.464	-0.02351	0.464	-0.01986
0.46583	0.0083	0.466	-0.02278	0.466	-0.01919
0.4679	0.0089	0.468	-0.02205	0.468	-0.01852
0.46991	0.0097	0.47	-0.02127	0.47	-0.01785
0.47185	0.0105	0.472	-0.02055	0.472	-0.01718
0.47389	0.0109	0.474	-0.0198	0.474	-0.01651
0.47594	0.0112	0.476	-0.01906	0.476	-0.01584
0.47789	0.0116	0.478	-0.01831	0.478	-0.01518
0.47989	0.012	0.48	-0.01754	0.48	-0.01451
0.48196	0.0121	0.482	-0.01677	0.482	-0.01384
0.48391	0.0116	0.484	-0.01599	0.484	-0.01317
0.48583	0.0115	0.486	-0.01521	0.486	-0.0125
0.48787	0.0128	0.488	-0.01443	0.488	-0.01183
0.48986	0.0135	0.49	-0.01364	0.49	-0.01116
0.49184	0.0138	0.492	-0.01285	0.492	-0.01049
0.49393	0.0145	0.494	-0.01206	0.494	-0.00982
0.49598	0.0153	0.496	-0.01126	0.496	-0.00915
0.49791	0.0158	0.498	-0.01046	0.498	-0.00848
0.49988	0.017	0.5	-0.00965	0.5	-0.00781
0.50188	0.017	0.502	-0.00883	0.502	-0.00714
0.50383	0.0174	0.504	-0.00801	0.504	-0.00647
0.50583	0.0168	0.506	-0.00718	0.506	-0.0058
0.50791	0.0117	0.508	-0.00635	0.508	-0.00513
0.50988	0.0041	0.51	-0.00552	0.51	-0.00446
0.51182	0.0027	0.512	-0.00469	0.512	-0.00379
0.51386	0.0029	0.514	-0.00384	0.514	-0.00312
0.51584		0.516	-0.00299	0.516	-0.00245
0.5178		0.518	-0.00214	0.518	-0.00179
0.51988		0.52	-0.00128	0.52	-0.00112
0.52194		0.522	-0.000409816	0.522	-0.000446324
0.52385		0.524	-5.57844e-05	0.524	0.000223162
0.52582
0.52784
0.52979
0.5318
0.53394
0.53597
0.5379
0.53971
0.54058
0.54073
0.54066
0.54059
0.54057
0.54057
