# Supplementary material for: Rotation‐Based Snap‐Fit Mechanical Metamaterials
Source: Adv Sci (Weinh). 2025 Mar 24;12(19):2501749. doi: 10.1002/advs.202501749 (PMC12097127; doi:10.1002/advs.202501749)
Supplement: Supplementary file 7 — Supporting Information [file ADVS-12-2501749-s005.zip › Conversion mechanism.xlsx]

## Sheet: mechanical response
Displacement	Force
mm	N
0	0.00235
0.00169	0.01422
0.00339	0.03809
0.00508	0.0588
0.00677	0.07778
0.00844	0.09629
0.0101	0.11418
0.01177	0.13636
0.01344	0.1581
0.0151	0.18342
0.01677	0.19846
0.01842	0.21666
0.02008	0.23875
0.02175	0.26526
0.02342	0.28635
0.0251	0.30092
0.02679	0.31617
0.02846	0.34241
0.03013	0.36658
0.03179	0.39398
0.03346	0.41195
0.03512	0.43106
0.03677	0.45385
0.03842	0.48148
0.04006	0.50631
0.04173	0.52948
0.04339	0.553
0.04508	0.57056
0.04677	0.59338
0.04844	0.62163
0.0501	0.64728
0.05175	0.66048
0.05342	0.68108
0.05508	0.70792
0.05675	0.73852
0.05837	0.76046
0.06004	0.77787
0.06169	0.79945
0.06335	0.82901
0.06504	0.85656
0.06673	0.88076
0.06842	0.89941
0.0701	0.92375
0.07179	0.95204
0.07346	0.98216
0.07512	1.00826
0.07677	1.02842
0.07842	1.05232
0.08006	1.07799
0.08171	1.11021
0.08338	1.13825
0.08504	1.15485
0.08675	1.172
0.08844	1.20223
0.0901	1.23769
0.09177	1.26496
0.09344	1.27889
0.0951	1.2992
0.09677	1.32816
0.09844	1.3653
0.1001	1.39007
0.10177	1.40484
0.10342	1.42151
0.10508	1.45163
0.10675	1.48319
0.10842	1.51291
0.11008	1.5321
0.11175	1.55271
0.11342	1.57918
0.11508	1.61267
0.11675	1.64983
0.1184	1.67573
0.12002	1.69249
0.12167	1.71562
0.12331	1.75317
0.12498	1.79119
0.12667	1.81472
0.12835	1.83126
0.13004	1.86012
0.13173	1.8995
0.13342	1.93543
0.13508	1.95708
0.13677	1.97719
0.13844	2.00764
0.1401	2.04334
0.14177	2.07604
0.14342	2.10014
0.14506	2.12233
0.14673	2.14837
0.1484	2.16951
0.15006	2.196
0.15177	2.22417
0.15346	2.2416
0.15513	2.25933
0.15679	2.28851
0.15846	2.32647
0.16012	2.35194
0.16177	2.36688
0.16342	2.38782
0.16506	2.41895
0.16673	2.45435
0.16839	2.47928
0.17008	2.4938
0.17175	2.51706
0.17342	2.54887
0.17508	2.58053
0.17675	2.6039
0.17842	2.6231
0.18008	2.64937
0.18173	2.67651
0.1834	2.7069
0.18504	2.73171
0.18669	2.75321
0.18835	2.77296
0.19004	2.79881
0.19175	2.8303
0.19344	2.85844
0.19513	2.87435
0.19679	2.89629
0.19846	2.92431
0.20012	2.9421
0.20179	2.95712
0.20342	2.96861
0.20508	2.98682
0.20673	3.01116
0.20839	3.04143
0.21006	3.06361
0.21175	3.07873
0.21344	3.09778
0.2151	3.12607
0.21677	3.15326
0.21844	3.18253
0.2201	3.20135
0.22177	3.22152
0.22344	3.2405
0.2251	3.27021
0.22677	3.30027
0.22844	3.31989
0.2301	3.33652
0.23177	3.3631
0.23344	3.3918
0.23513	3.41693
0.23679	3.43574
0.23846	3.45694
0.24012	3.48178
0.24179	3.50937
0.24342	3.53823
0.24506	3.55976
0.24671	3.57695
0.24835	3.59692
0.25002	3.62265
0.25169	3.64936
0.25338	3.67282
0.25506	3.69153
0.25675	3.71323
0.25844	3.73731
0.2601	3.77274
0.26177	3.79802
0.26346	3.81369
0.2651	3.83429
0.26677	3.866
0.26842	3.89675
0.27006	3.91829
0.27173	3.93645
0.2734	3.95745
0.27508	3.98189
0.27677	4.01269
0.27846	4.04044
0.28013	4.05995
0.28179	4.07964
0.28346	4.10433
0.2851	4.13294
0.28675	4.15763
0.2884	4.17748
0.29006	4.19842
0.29173	4.22015
0.29342	4.24971
0.29508	4.27583
0.29677	4.29092
0.29844	4.30982
0.3001	4.33839
0.30175	4.37192
0.30342	4.39478
0.30508	4.41017
0.30673	4.43277
0.30837	4.46
0.31002	4.48757
0.31169	4.51264
0.31335	4.52816
0.31502	4.53172
0.31671	4.54501
0.3184	4.56893
0.32008	4.58984
0.32175	4.6044
0.32344	4.62204
0.3251	4.64389
0.32677	4.66916
0.32842	4.69528
0.33004	4.7129
0.33171	4.72744
0.33338	4.74714
0.33504	4.77241
0.33675	4.7943
0.33844	4.80968
0.3401	4.82887
0.34177	4.85344
0.34344	4.87499
0.3451	4.89568
0.34677	4.91655
0.34844	4.93563
0.3501	4.95201
0.35177	4.97218
0.35342	5.00156
0.35508	5.02426
0.35675	5.04098
0.35842	5.05489
0.36008	5.07437
0.36175	5.0995
0.36344	5.12159
0.3651	5.14049
0.36677	5.1589
0.36844	5.18001
0.37008	5.21077
0.37171	5.23351
0.37335	5.24596
0.37502	5.26249
0.37671	5.28471
0.37838	5.30953
0.38008	5.33229
0.38175	5.35378
0.38344	5.3732
0.3851	5.39138
0.38677	5.41995
0.38846	5.45011
0.39012	5.47142
0.39177	5.48471
0.39342	5.50164
0.39508	5.52962
0.39673	5.55419
0.39842	5.5696
0.4001	5.58283
0.40177	5.60115
0.40346	5.62956
0.40513	5.65523
0.40679	5.67017
0.40846	5.68566
0.4101	5.70711
0.41175	5.73311
0.4134	5.75526
0.41506	5.77361
0.41673	5.7907
0.41839	5.8085
0.42008	5.83379
0.42175	5.86278
0.42344	5.88399
0.42508	5.90115
0.42675	5.91778
0.42842	5.94427
0.43008	5.97174
0.43173	5.98956
0.43337	6.00275
0.43504	6.02037
0.43669	6.04473
0.43835	6.07174
0.44004	6.0903
0.44173	6.10698
0.44342	6.12644
0.4451	6.15447
0.44679	6.18335
0.44846	6.2042
0.45012	6.22536
0.45179	6.24336
0.45342	6.26697
0.45506	6.29671
0.45671	6.3232
0.45838	6.33738
0.46004	6.35035
0.46173	6.3717
0.46342	6.40313
0.4651	6.42656
0.46677	6.44551
0.46844	6.46153
0.47012	6.4846
0.47179	6.51163
0.47346	6.53853
0.47512	6.55778
0.47677	6.57512
0.47844	6.59603
0.48008	6.62422
0.48175	6.64586
0.48342	6.66507
0.4851	6.68282
0.48677	6.70016
0.48844	6.72531
0.49008	6.75918
0.49173	6.78678
0.49337	6.80159
0.49502	6.81817
0.49667	6.84999
0.49831	6.87956
0.49998	6.89933
0.50169	6.91462
0.50338	6.93214
0.50506	6.96168
0.50675	6.99126
0.50842	7.0188
0.5101	7.03821
0.51177	7.05938
0.51344	7.08467
0.5151	7.11743
0.51677	7.14125
0.51842	7.16219
0.52006	7.17389
0.52173	7.19587
0.52342	7.22714
0.52508	7.25559
0.52677	7.2717
0.52846	7.28328
0.53013	7.30628
0.53179	7.33988
0.53346	7.36597
0.53512	7.38455
0.53677	7.39756
0.53842	7.42077
0.54006	7.45192
0.54173	7.48087
0.54342	7.49816
0.54508	7.50935
0.54677	7.53031
0.54844	7.5612
0.5501	7.59278
0.55177	7.61418
0.55344	7.6274
0.5551	7.64229
0.55673	7.67461
0.55837	7.70811
0.56002	7.73148
0.56167	7.73901
0.56333	7.75436
0.56502	7.7879
0.56671	7.82077
0.56842	7.83923
0.5701	7.85065
0.57177	7.86719
0.57346	7.89797
0.57512	7.93069
0.57677	7.95658
0.57842	7.97103
0.58004	7.98523
0.58171	8.01427
0.58338	8.0449
0.58504	8.06888
0.58673	8.08017
0.58842	8.09441
0.5901	8.12105
0.59177	8.15652
0.59346	8.18553
0.59512	8.19757
0.59679	8.21167
0.59844	8.24436
0.6001	8.28029
0.60175	8.30205
0.6034	8.31438
0.60506	8.3299
0.60673	8.3576
0.60842	8.38976
0.61008	8.41417
0.61175	8.43031
0.61342	8.44208
0.61508	8.46694
0.61673	8.49866
0.61837	8.5259
0.62002	8.54101
0.62167	8.55579
0.62331	8.5794
0.62498	8.61236
0.62665	8.64174
0.62833	8.66247
0.63004	8.67274
0.63173	8.70014
0.63342	8.7359
0.63508	8.76257
0.63675	8.77461
0.63844	8.79166
0.6401	8.818
0.64175	8.84734
0.6434	8.86905
0.64506	8.88954
0.64673	8.9063
0.6484	8.92898
0.65008	8.95745
0.65177	8.98275
0.65346	9.00246
0.65513	9.0157
0.65679	9.03783
0.65846	9.06858
0.6601	9.09781
0.66175	9.11689
0.6634	9.12887
0.66506	9.14671
0.66673	9.17989
0.66839	9.20427
0.67008	9.22179
0.67175	9.23393
0.67342	9.25802
0.67508	9.2869
0.67677	9.31058
0.67844	9.32992
0.68008	9.34842
0.68173	9.36712
0.68337	9.38741
0.68502	9.41338
0.68669	9.43927
0.68835	9.4571
0.69002	9.474
0.69173	9.49945
0.69342	9.52502
0.6951	9.5513
0.69679	9.56808
0.69846	9.5836
0.70012	9.60801
0.70177	9.64162
0.70342	9.66534
0.70506	9.68132
0.70673	9.69772
0.70838	9.72747
0.71006	9.74987
0.71175	9.7719
0.71344	9.79244
0.7151	9.81454
0.71677	9.83717
0.71846	9.86379
0.72012	9.89282
0.72179	9.9166
0.72346	9.93378
0.7251	9.95609
0.72677	9.98549
0.72842	10.0133
0.73008	10.0355
0.73175	10.0499
0.73344	10.0696
0.7351	10.0962
0.73677	10.1273
0.73844	10.1474
0.7401	10.1619
0.74177	10.1854
0.74342	10.2131
0.74504	10.2382
0.74669	10.26
0.74833	10.275
0.75	10.2942
0.75167	10.316
0.75338	10.3415
0.75506	10.3646
0.75675	10.381
0.75844	10.3968
0.7601	10.4233
0.76179	10.4508
0.76346	10.4743
0.76512	10.4891
0.76677	10.5064
0.76842	10.5292
0.77006	10.5571
0.77173	10.5807
0.77342	10.5924
0.7751	10.607
0.77679	10.6317
0.77846	10.6572
0.78013	10.6797
0.78179	10.6957
0.78346	10.7109
0.7851	10.7302
0.78675	10.7546
0.7884	10.7804
0.79004	10.7949
0.79171	10.8037
0.79338	10.8227
0.79506	10.8486
0.79673	10.8732
0.79842	10.8853
0.80008	10.8982
0.80175	10.9183
0.80342	10.9409
0.80508	10.9655
0.80673	10.9806
0.80837	10.9891
0.81	11.0036
0.81167	11.0294
0.81333	11.0507
0.815	11.0658
0.81671	11.0738
0.8184	11.0899
0.82008	11.1094
0.82175	11.1399
0.82344	11.1591
0.8251	11.1671
0.82677	11.1819
0.82842	11.2096
0.83006	11.2382
0.83173	11.2557
0.83339	11.2614
0.83508	11.2769
0.83677	11.3023
0.83844	11.3324
0.84013	11.3532
0.84179	11.365
0.84346	11.3819
0.8451	11.4087
0.84677	11.44
0.84844	11.4637
0.85008	11.4797
0.85173	11.496
0.8534	11.5217
0.85506	11.5528
0.85673	11.5862
0.8584	11.5991
0.86006	11.6168
0.86175	11.6409
0.86342	11.6783
0.86508	11.7072
0.86675	11.7278
0.86842	11.7432
0.87006	11.7704
0.87171	11.7987
0.87335	11.8282
0.87502	11.8477
0.87669	11.8654
0.87838	11.8875
0.88006	11.9178
0.88175	11.9469
0.88342	11.9674
0.8851	11.9894
0.88677	12.0125
0.88846	12.0426
0.89012	12.0733
0.89179	12.0974
0.89342	12.1134
0.89508	12.1353
0.89675	12.1625
0.89842	12.1964
0.9001	12.2172
0.90177	12.2353
0.90346	12.2565
0.90513	12.2854
0.90677	12.3136
0.90844	12.3382
0.91008	12.3586
0.91173	12.3823
0.91337	12.4044
0.91504	12.4326
0.91671	12.4586
0.91839	12.4788
0.92008	12.4999
0.92177	12.5224
0.92344	12.5523
0.9251	12.5821
0.92677	12.6018
0.92842	12.6184
0.93008	12.6442
0.93173	12.6781
0.93337	12.7045
0.93504	12.7199
0.93671	12.7391
0.93838	12.7629
0.94004	12.7927
0.94173	12.8195
0.94342	12.8392
0.94508	12.8565
0.94677	12.8753
0.94844	12.9058
0.9501	12.9362
0.95177	12.9592
0.9534	12.9754
0.95504	12.9937
0.95669	13.0185
0.95835	13.0504
0.96004	13.0705
0.96173	13.0818
0.96344	13.0967
0.96513	13.1282
0.96679	13.1639
0.96846	13.1824
0.97012	13.1941
0.97181	13.2155
0.97348	13.2469
0.97514	13.2761
0.97679	13.2971
0.97844	13.3142
0.9801	13.3307
0.98177	13.3562
0.98344	13.3885
0.9851	13.4094
0.98677	13.4222
0.98844	13.4354
0.99008	13.463
0.99173	13.4965
0.99337	13.5203
0.99502	13.5303
0.99665	13.5403
0.99831	13.5637
0.99998	13.5978
1.00167	13.6175
1.00338	13.6252
1.00506	13.6398
1.00675	13.6658
1.00842	13.6969
1.0101	13.7177
1.01177	13.7311
1.01344	13.7416
1.0151	13.7626
1.01677	13.7905
1.01842	13.815
1.02008	13.8223
1.02173	13.8295
1.02342	13.8454
1.02508	13.8749
1.02677	13.8956
1.02844	13.9047
1.03013	13.9083
1.03179	13.9239
1.03346	13.9507
1.03512	13.9718
1.03675	13.9767
1.0384	13.9811
1.04006	13.9962
1.04173	14.0182
1.0434	14.0313
1.04508	14.0018
1.04675	13.7616
1.04844	13.5381
1.0501	13.4671
1.05177	13.4097
1.05344	13.3411
1.05508	13.2866
1.05673	13.2694
1.05837	13.2817
1.06002	13.2955
1.06169	13.288
1.06335	13.2823
1.06502	13.293
1.06671	13.3274
1.0684	13.3568
1.07008	13.3642
1.07177	13.3607
1.07344	13.3737
1.0751	13.4054
1.07677	13.4355
1.0784	13.4456
1.08004	13.4429
1.08169	13.4458
1.08338	13.4617
1.08504	13.4856
1.08673	13.493
1.08842	13.4845
1.0901	13.4712
1.09177	13.4767
1.09344	13.491
1.0951	13.4897
1.09677	13.4633
1.09844	13.4351
1.1001	13.4164
1.10175	13.4072
1.1034	13.3807
1.10506	13.3312
1.10673	13.2687
1.1084	13.2122
1.11008	13.1572
1.11175	13.083
1.11342	12.9726
1.11508	12.8187
1.11675	12.4437
1.1184	7.61476
1.12002	-1.5537
1.12167	-2.72331
1.12333	-2.73233
1.125	-3.04502
1.12667	-3.03827
1.12833	-2.26103
1.13004	-1.82743
1.13171	-1.62292
1.1334	-1.75491
1.13506	-2.03331
1.13675	-2.04635
1.13842	-1.70531
1.1401	-1.37995
1.14175	-1.36698
1.1434	-1.60564
1.14506	-1.75292
1.14671	-1.55462
1.1484	-1.23255
1.15006	-1.12022
1.15175	-1.27546
1.15344	-1.48518
1.1551	-1.42992
1.15679	-1.14928
1.15846	-0.9678
1.1601	-1.01896
1.16175	-1.22282
1.1634	-1.29041
1.16506	-1.09363
1.16673	-0.87063
1.1684	-0.82808
1.17006	-0.98269
1.17175	-1.12929
1.17342	-1.03084
1.17508	-0.80991
1.17675	-0.70192
1.17842	-0.78762
1.18006	-0.95235
1.18171	-0.95577
1.18337	-0.77184
1.18502	-0.62374
1.18669	-0.63666
1.18835	-0.77886
1.19002	-0.85557
1.19173	-0.7402
1.19342	-0.57697
1.1951	-0.52667
1.19679	-0.62373
1.19846	-0.74008
1.20012	-0.70184
1.20177	-0.54701
1.20342	-0.45391
1.20504	-0.50582
1.20671	-0.63033
1.20838	-0.65735
1.21004	-0.54464
1.21173	-0.43197
1.21342	-0.43531
1.21508	-0.53929
1.21675	-0.61743
1.21844	-0.56091
1.2201	-0.45491
1.22177	-0.42007
1.22344	-0.49541
1.2251	-0.5959
1.22675	-0.59622
1.22842	-0.49843
1.23008	-0.42895
1.23175	-0.46724
1.23344	-0.56918
1.2351	-0.60577
1.23677	-0.53328
1.23844	-0.4528
1.2401	-0.4533
1.24177	-0.53251
1.24342	-0.59625
1.24504	-0.56257
1.24669	-0.48004
1.24835	-0.44554
1.25002	-0.49534
1.25169	-0.57124
1.25338	-0.57422
1.25506	-0.50468
1.25675	-0.44443
1.25844	-0.46315
1.2601	-0.53389
1.26177	-0.56366
1.26346	-0.51502
1.26512	-0.45172
1.26677	-0.4459
1.26842	-0.50419
1.27008	-0.54469
1.27175	-0.52443
1.27342	-0.46906
1.27508	-0.44262
1.27677	-0.47122
1.27846	-0.51915
1.28012	-0.52323
1.28179	-0.48027
1.28346	-0.441
1.2851	-0.45354
1.28675	-0.49918
1.2884	-0.52321
1.29006	-0.49734
1.29173	-0.4519
1.2934	-0.44659
1.29506	-0.48164
1.29675	-0.51319
1.29842	-0.50114
1.30008	-0.46224
1.30175	-0.44423
1.30342	-0.46031
1.30508	-0.48876
1.30673	-0.49759
1.30835	-0.4723
1.31	-0.4435
1.31167	-0.44229
1.31331	-0.4713
1.315	-0.49032
1.31667	-0.4774
1.31835	-0.44824
1.32004	-0.44015
1.32173	-0.45774
1.3234	-0.48227
1.32508	-0.48018
1.32673	-0.45815
1.32837	-0.44274
1.33004	-0.45148
1.33169	-0.47781
1.33338	-0.48764
1.33504	-0.47624
1.33675	-0.45881
1.33844	-0.45477
1.3401	-0.47251
1.34177	-0.49005
1.34344	-0.48576
1.3451	-0.468
1.34677	-0.46086
1.34844	-0.47623
1.35008	-0.49089
1.35175	-0.49455
1.35342	-0.48626
1.35508	-0.47462
1.35675	-0.47882
1.35842	-0.4934
1.36008	-0.50104
1.36175	-0.49477
1.36342	-0.48132
1.36508	-0.47879
1.36675	-0.48888
1.3684	-0.50129
1.37004	-0.50588
1.37169	-0.49457
1.37335	-0.48548
1.37502	-0.49342
1.37669	-0.50858
1.37838	-0.51527
1.38006	-0.50802
1.38175	-0.50312
1.38344	-0.50376
1.3851	-0.50952
1.38679	-0.52441
1.38848	-0.52745
1.39012	-0.51925
1.39179	-0.51516
1.39342	-0.52656
1.39508	-0.54493
1.39675	-0.55206
1.39842	-0.54493
1.4001	-0.53745
1.40179	-0.54049
1.40346	-0.55799
1.40512	-0.56723
1.40679	-0.56538
1.40844	-0.55956
1.41008	-0.5628
1.41173	-0.57513
1.41337	-0.58339
1.41504	-0.58086
1.41671	-0.575
1.4184	-0.56674
1.42008	-0.57155
1.42177	-0.58318
1.42344	-0.58425
1.4251	-0.57371
1.42677	-0.56593
1.42842	-0.57209
1.43008	-0.58476
1.43173	-0.58758
1.4334	-0.5822
1.43504	-0.57738
1.43671	-0.58006
1.43838	-0.58792
1.44004	-0.59134
1.44171	-0.59153
1.44342	-0.58541
1.44508	-0.58531
1.44677	-0.5893
1.44844	-0.5914
1.4501	-0.5922
1.45175	-0.58745
1.4534	-0.58097
1.45502	-0.58449
1.45669	-0.59007
1.45835	-0.59456
1.46004	-0.58919
1.46173	-0.58711
1.46344	-0.59129
1.4651	-0.59233
1.46679	-0.5923
1.46846	-0.59284
1.47012	-0.5931
1.47179	-0.59516
1.47346	-0.59453
1.47512	-0.60304
1.47677	-0.6057
1.47842	-0.60887
1.48008	-0.6086
1.48175	-0.61027
1.48344	-0.61639
1.4851	-0.61801
1.48677	-0.61657
1.48844	-0.61374
1.49008	-0.61373
1.49173	-0.61347
1.49337	-0.61026
1.49502	-0.60513
1.49665	-0.60839
1.49831	-0.60652
1.49998	-0.605
1.50167	-0.60263
1.50335	-0.60397
1.50506	-0.60422
1.50675	-0.60368
1.50842	-0.60112
1.5101	-0.60266
1.51177	-0.60351
1.51344	-0.60767
1.5151	-0.60608
1.51675	-0.60597
1.51842	-0.60914
1.52008	-0.61162
1.52175	-0.61525
1.52342	-0.61794
1.5251	-0.61981
1.52677	-0.61793
1.52844	-0.61542
1.5301	-0.61948
1.53179	-0.62315
1.53344	-0.61849
1.5351	-0.61354
1.53673	-0.61008
1.53837	-0.61266
1.54004	-0.61038
1.54171	-0.60367
1.54338	-0.59688
1.54504	-0.59377
1.54673	-0.59322
1.54842	-0.59262
1.5501	-0.58749
1.55175	-0.58348
1.55344	-0.57795
1.55508	-0.57337
1.55675	-0.56703
1.55837	-0.55703
1.56002	-0.54427
1.56167	-0.52144
1.56333	-0.5064
1.56502	-0.49954
1.56671	-0.48844
1.5684	-0.4693
1.57008	-0.45091
1.57175	-0.43696
1.57344	-0.42559
1.57508	-0.41258
1.57675	-0.39643
1.5784	-0.37687
1.58004	-0.35792
1.58169	-0.34241
1.58338	-0.32636
1.58504	-0.31034
1.58671	-0.28972
1.58842	-0.26805
1.5901	-0.24973
1.59177	-0.2344
1.59344	-0.21842
1.5951	-0.19624
1.59677	-0.17051
1.59844	-0.15741
1.60008	-0.14155
1.60173	-0.12064
1.60337	-0.0948
1.60504	-0.07394
1.60673	-0.05579
1.6084	-0.03775
1.61006	-0.02023
1.61175	0.00038147
1.6134	0.02538
1.61508	0.04772
1.61673	0.06661
1.6184	0.08416
1.62002	0.10295
1.62167	0.12558
1.62331	0.14889
1.62498	0.17121
1.62667	0.18678
1.62835	0.20727
1.63004	0.23138
1.63173	0.25651
1.63342	0.27757
1.63508	0.30033
1.63675	0.32495
1.63842	0.35009
1.64008	0.373
1.64173	0.39926
1.64337	0.42508
1.64502	0.44332
1.64671	0.46884
1.64838	0.49253
1.65006	0.51795
1.65175	0.53929
1.65342	0.55977
1.65508	0.5827
1.65677	0.60808
1.65842	0.63117
1.66008	0.65743
1.66175	0.67681
1.6634	0.70311
1.66504	0.73052
1.66671	0.75672
1.66838	0.77645
1.67006	0.79902
1.67173	0.825
1.67342	0.85048
1.67508	0.87488
1.67673	0.90102
1.6784	0.91933
1.68006	0.94076
1.68171	0.96922
1.68335	0.99832
1.685	1.0221
1.68667	1.03963
1.68833	1.06494
1.69002	1.09032
1.69171	1.11647
1.69342	1.13856
1.6951	1.16057
1.69677	1.18404
1.69844	1.21586
1.7001	1.24308
1.70177	1.26993
1.70342	1.28992
1.70504	1.31448
1.70671	1.33925
1.70838	1.36547
1.71004	1.39078
1.71173	1.41474
1.71342	1.43096
1.71508	1.44829
1.71677	1.47374
1.71844	1.49983
1.7201	1.51623
1.72177	1.5336
1.72344	1.56364
1.72508	1.59139
1.72675	1.61541
1.7284	1.6347
1.73006	1.65833
1.73173	1.68537
1.73342	1.71359
1.73508	1.74012
1.73675	1.76433
1.73842	1.78415
1.74008	1.81167
1.74175	1.83673
1.7434	1.86424
1.74504	1.88774
1.74669	1.9076
1.74833	1.92746
1.75	1.95488
1.75167	1.98719
1.75338	2.00878
1.75506	2.02418
1.75675	2.04971
1.75844	2.07262
1.76012	2.08643
1.76179	2.10187
1.76344	2.11564
1.7651	2.13956
1.76675	2.16448
1.7684	2.18976
1.77004	2.20814
1.77171	2.22395
1.7734	2.2474
1.77508	2.27728
1.77675	2.30401
1.77844	2.32833
1.7801	2.34757
1.78177	2.36668
1.78344	2.3923
1.78508	2.42399
1.78673	2.4519
1.78837	2.46712
1.79004	2.48527
1.79171	2.51267
1.79338	2.54246
1.79506	2.56563
1.79675	2.58085
1.7984	2.60581
1.80006	2.63356
1.80173	2.66068
1.8034	2.68386
1.80506	2.70289
1.80671	2.72392
1.80835	2.74971
1.81002	2.77479
1.81167	2.80085
1.81333	2.82196
1.815	2.84493
1.81669	2.8669
1.81838	2.89589
1.82006	2.92445
1.82173	2.94801
1.82342	2.96435
1.82508	2.99011
1.82675	3.01781
1.8284	3.04542
1.83004	3.06183
1.83169	3.08058
1.83335	3.10431
1.83502	3.12744
1.83671	3.15055
1.83842	3.17305
1.84008	3.19548
1.84175	3.21906
1.84342	3.24429
1.84508	3.27106
1.84673	3.29688
1.8484	3.31703
1.85006	3.34194
1.85171	3.3647
1.85337	3.3958
1.85504	3.41761
1.85671	3.43688
1.8584	3.45661
1.86006	3.48114
1.86173	3.48917
1.8634	3.49735
1.86506	3.50983
1.86673	3.53017
1.8684	3.54827
1.87004	3.57053
1.87169	3.59116
1.87333	3.60909
1.875	3.62992
1.87667	3.65356
1.87835	3.67756
1.88006	3.70098
1.88173	3.72185
1.88342	3.74288
1.88508	3.7687
1.88677	3.79833
1.88844	3.82545
1.8901	3.84333
1.89177	3.86756
1.89342	3.8923
1.89506	3.92247
1.89673	3.94669
1.8984	3.96654
1.90008	3.98968
1.90177	4.0202
1.90344	4.04511
1.9051	4.07245
1.90677	4.0929
1.90844	4.11584
1.91008	4.1413
1.91173	4.16985
1.91337	4.19593
1.91502	4.21254
1.91669	4.23158
1.91838	4.25766
1.92008	4.28584
1.92175	4.31333
1.92344	4.3335
1.92508	4.35342
1.92675	4.38153
1.92842	4.41152
1.93008	4.43842
1.93173	4.45597
1.93337	4.47731
1.93504	4.50426
1.93669	4.53053
1.93835	4.555
1.94004	4.57889
1.94173	4.60072
1.94342	4.62472
1.94508	4.65008
1.94677	4.68158
1.94844	4.70566
1.9501	4.72384
1.95177	4.74567
1.9534	4.77435
1.95504	4.8046
1.95669	4.82915
1.95835	4.84627
1.96004	4.8672
1.96173	4.89296
1.96342	4.92187
1.9651	4.94517
1.96677	4.96615
1.96844	4.99172
1.97012	5.01769
1.97179	5.04334
1.97346	5.06792
1.97512	5.09301
1.97677	5.11893
1.97842	5.14013
1.98008	5.16757
1.98175	5.19653
1.98342	5.21682
1.98508	5.23519
1.98675	5.25991
1.98842	5.28859
1.99008	5.31751
1.99171	5.3378
1.99335	5.35851
1.995	5.38128
1.99665	5.40856
1.99829	5.4358
1.99996	5.45571
2.00167	5.47992
2.00335	5.50443
2.00504	5.53041
2.00673	5.55567
2.00842	5.58465
2.01008	5.60873
2.01177	5.62848
2.01344	5.65167
2.0151	5.68496
2.01675	5.71236
2.0184	5.73162
2.02006	5.74989
2.02173	5.7781
2.0234	5.80806
2.02508	5.83324
2.02675	5.85624
2.02842	5.87611
2.03008	5.90019
2.03175	5.93039
2.03342	5.95723
2.03508	5.97788
2.03673	6.00122
2.03837	6.02316
2.04004	6.04963
2.04169	6.07469
2.04335	6.10196
2.04504	6.12109
2.04671	6.14074
2.0484	6.16918
2.05006	6.20502
2.05173	6.22691
2.05342	6.24613
2.05508	6.26878
2.05673	6.30129
2.05837	6.3287
2.06002	6.3507
2.06167	6.37522
2.06333	6.39594
2.065	6.4208
2.06669	6.44891
2.06838	6.46862
2.07006	6.4889
2.07175	6.51201
2.07344	6.53722
2.0751	6.562
2.07675	6.58608
2.0784	6.60911
2.08004	6.62679
2.08169	6.65033
2.08335	6.68096
2.08502	6.70598
2.08671	6.72376
2.0884	6.74502
2.09008	6.77451
2.09175	6.80632
2.09342	6.82468
2.09508	6.84394
2.09677	6.86716
2.09844	6.89285
2.1001	6.92065
2.10175	6.94624
2.10342	6.96498
2.10506	6.98873
2.10673	7.01371
2.1084	7.04146
2.11006	7.06538
2.11173	7.09068
2.1134	7.11576
2.11506	7.14111
2.11673	7.16922
2.1184	7.19366
2.12002	7.21515
2.12165	7.23281
2.12331	7.25612
2.12496	7.2843
2.12663	7.30675
2.12833	7.32236
2.13002	7.34451
2.13171	7.36912
2.13337	7.39611
2.13506	7.41847
2.13673	7.44193
2.13842	7.46553
2.14008	7.48973
2.14175	7.51696
2.1434	7.54075
2.14504	7.56269
2.14671	7.58526
2.14838	7.60364
2.15006	7.63089
2.15175	7.65808
2.15344	7.68261
2.1551	7.70074
2.15677	7.72222
2.15844	7.75093
2.1601	7.77923
2.16175	7.79925
2.1634	7.8188
2.16504	7.8398
2.16671	7.86514
2.16838	7.88824
2.17006	7.91052
2.17173	7.93027
2.1734	7.9482
2.17506	7.97397
2.17673	8.00188
2.1784	8.02541
2.18006	8.0449
2.18171	8.0618
2.18335	8.08713
2.185	8.11837
2.18667	8.1425
2.18833	8.16097
2.19	8.17487
2.19171	8.19908
2.1934	8.23089
2.19508	8.25424
2.19675	8.26957
2.19842	8.28691
2.20008	8.31431
2.20175	8.34465
2.2034	8.36662
2.20504	8.38784
2.20671	8.40317
2.20835	8.42615
2.21004	8.45272
2.21173	8.47992
2.2134	8.49788
2.21508	8.51421
2.21675	8.53709
2.21842	8.5693
2.2201	8.59421
2.22177	8.61165
2.22342	8.62478
2.22508	8.64889
2.22675	8.68241
2.2284	8.70765
2.23006	8.72163
2.23173	8.736
2.23342	8.75948
2.23508	8.79314
2.23675	8.81903
2.23842	8.83883
2.24008	8.85657
2.24175	8.87997
2.2434	8.91316
2.24504	8.94218
2.24669	8.96172
2.24833	8.97479
2.25	8.99787
2.25167	9.02795
2.25335	9.0559
2.25504	9.0749
2.25673	9.09073
2.25842	9.1117
2.26008	9.14697
2.26177	9.17693
2.26344	9.19848
2.2651	9.21614
2.26675	9.23841
2.2684	9.26907
2.27004	9.29484
2.27171	9.31547
2.27338	9.33476
2.27506	9.35519
2.27675	9.38022
2.27844	9.40948
2.2801	9.43492
2.28177	9.45268
2.28344	9.46821
2.28508	9.49671
2.28673	9.52632
2.28837	9.54958
2.29004	9.56411
2.29171	9.57973
2.29338	9.60472
2.29506	9.6358
2.29673	9.65764
2.2984	9.67315
2.30006	9.69116
2.30173	9.72142
2.3034	9.74959
2.30506	9.76909
2.30673	9.78658
2.30837	9.80358
2.31002	9.82262
2.31167	9.8504
2.31333	9.87543
2.315	9.8923
2.31669	9.89999
2.31838	9.91686
2.32006	9.94562
2.32175	9.96823
2.32342	9.98157
2.3251	9.98905
2.32677	10.0084
2.32842	10.039
2.33004	10.0611
2.33171	10.0683
2.33335	10.073
2.33502	10.0915
2.33673	10.1209
2.3384	10.1378
2.34006	10.1467
2.34173	10.1545
2.3434	10.1715
2.34506	10.192
2.34673	10.2139
2.3484	10.2273
2.35004	10.2339
2.35171	10.244
2.35335	10.2708
2.35502	10.2918
2.35669	10.3011
2.35838	10.3034
2.36006	10.3134
2.36173	10.3374
2.3634	10.3594
2.36508	10.3687
2.36675	10.3695
2.3684	10.3785
2.37004	10.3992
2.37169	10.4177
2.37333	10.4233
2.375	10.4255
2.37667	10.4323
2.37835	10.4487
2.38004	10.4646
2.38173	10.4796
2.38342	10.4889
2.3851	10.4968
2.38677	10.5173
2.38844	10.5435
2.3901	10.5634
2.39177	10.5762
2.39342	10.5912
2.39506	10.616
2.39673	10.6478
2.3984	10.6733
2.40008	10.6936
2.40175	10.7119
2.40344	10.7414
2.4051	10.7765
2.40675	10.8064
2.40842	10.8315
2.41006	10.8552
2.41171	10.8835
2.41335	10.9134
2.41502	10.9456
2.41669	10.9745
2.41838	10.994
2.42006	11.0165
2.42175	11.0511
2.42342	11.0854
2.42508	11.1127
2.42675	11.1342
2.4284	11.1627
2.43006	11.1951
2.43173	11.2248
2.43337	11.2531
2.43502	11.275
2.43669	11.3011
2.43835	11.3329
2.44002	11.3656
2.44171	11.3906
2.4434	11.4126
2.44508	11.4378
2.44675	11.4694
2.44842	11.5006
2.45008	11.5335
2.45175	11.5574
2.4534	11.5801
2.45502	11.6077
2.45669	11.6427
2.45835	11.67
2.46004	11.6923
2.46173	11.7133
2.46342	11.746
2.4651	11.7746
2.46677	11.8044
2.46844	11.8275
2.47012	11.8526
2.47179	11.8786
2.47346	11.9085
2.47512	11.9375
2.47675	11.9622
2.47842	11.9816
2.48006	12.0056
2.48173	12.0342
2.48342	12.0622
2.48508	12.0858
2.48675	12.1026
2.48842	12.1243
2.49006	12.1536
2.49171	12.1848
2.49335	12.2018
2.49498	12.2157
2.49662	12.2393
2.49829	12.2715
2.49996	12.2938
2.50165	12.3162
2.50335	12.3308
2.50504	12.355
2.50673	12.3814
2.50842	12.4163
2.51008	12.4407
2.51177	12.458
2.51344	12.478
2.5151	12.5084
2.51675	12.5368
2.5184	12.5587
2.52004	12.5742
2.52171	12.5915
2.52338	12.6181
2.52506	12.6493
2.52675	12.6726
2.52844	12.6804
2.5301	12.7004
2.53177	12.7324
2.53344	12.7634
2.5351	12.779
2.53675	12.7952
2.5384	12.8149
2.54006	12.84
2.54171	12.8623
2.54338	12.887
2.54506	12.9008
2.54673	12.9124
2.54842	12.9326
2.55008	12.959
2.55175	12.9827
2.55342	12.9952
2.55506	13.006
2.55671	13.025
2.55835	13.0465
2.56	13.0693
2.56167	13.0809
2.56333	13.0888
2.565	13.1051
2.56669	13.1249
2.56838	13.1437
2.57006	13.1573
2.57175	13.1707
2.57342	13.1842
2.57508	13.1994
2.57675	13.2188
2.57837	13.2373
2.58002	13.2447
2.58169	13.2503
2.58335	13.2581
2.58502	13.2762
2.58671	13.2921
2.5884	13.2947
2.59008	13.2939
2.59175	13.3012
2.59344	13.2921
2.5951	13.0982
2.59677	12.9151
2.59844	12.8585
2.60008	12.8197
2.60173	12.7775
2.6034	12.7429
2.60506	12.7233
2.60673	12.7128
2.6084	12.7045
2.61006	12.7016
2.61173	12.7092
2.6134	12.7129
2.61506	12.7197
2.61671	12.7286
2.61835	12.7447
2.62	12.7576
2.62162	12.7624
2.62329	12.765
2.62494	12.7765
2.62663	12.7897
2.62831	12.8002
2.63	12.7927
2.63169	12.7875
2.63337	12.7947
2.63506	12.8015
2.63673	12.7915
2.63842	12.7686
2.64008	12.7482
2.64173	12.7298
2.6434	12.7075
2.64504	12.6786
2.64671	12.6352
2.64838	12.5786
2.65006	12.5226
2.65175	12.4574
2.65342	12.3694
2.6551	12.2306
2.65677	12.0334
2.65844	10.7565
2.66008	2.56493
2.66173	-2.16135
2.66337	-2.06061
2.66504	-2.01224
2.66671	-2.12568
2.66838	-2.16489
2.67006	-1.97168
2.67173	-1.70882
2.6734	-1.62944
2.67506	-1.75316
2.67673	-1.89753
2.6784	-1.84453
2.68006	-1.63809
2.68171	-1.52249
2.68335	-1.61363
2.685	-1.7858
2.68667	-1.84137
2.68833	-1.7291
2.69	-1.64885
2.69171	-1.87903
2.6934	-2.42248
2.69508	-2.18078
2.69675	-1.88172
2.69842	-1.74659
2.70008	-1.79292
2.70175	-1.9623
2.7034	-2.00194
2.70504	-1.79628
2.70671	-1.55266
2.70835	-1.499
2.71004	-1.63662
2.71171	-1.75838
2.7134	-1.65805
2.71508	-1.43882
2.71675	-1.32852
2.71844	-1.40009
2.7201	-1.53806
2.72177	-1.53358
2.72342	-1.35836
2.72508	-1.20828
2.72673	-1.20082
2.7284	-1.31683
2.73006	-1.38341
2.73173	-1.279
2.73342	-1.11019
2.73508	-1.04397
2.73675	-1.10891
2.73842	-1.20819
2.74008	-1.18046
2.74173	-1.03359
2.74337	-0.92491
2.74502	-0.94197
2.74667	-1.0343
2.74833	-1.06256
2.74998	-0.95962
2.75167	-0.83973
2.75335	-0.80776
2.75504	-0.87103
2.75673	-0.93806
2.75842	-0.89219
2.7601	-0.77381
2.76179	-0.70548
2.76346	-0.73511
2.7651	-0.81177
2.76675	-0.81588
2.7684	-0.72358
2.77004	-0.63634
2.77171	-0.62871
2.77338	-0.69469
2.77508	-0.73315
2.77677	-0.67667
2.77844	-0.58219
2.7801	-0.54239
2.78177	-0.58366
2.78344	-0.64027
2.78508	-0.6256
2.78673	-0.55014
2.78837	-0.49085
2.79004	-0.50653
2.79171	-0.57161
2.79338	-0.59489
2.79504	-0.54218
2.79671	-0.47623
2.7984	-0.47103
2.80006	-0.52557
2.80173	-0.57096
2.8034	-0.55406
2.80504	-0.49801
2.80669	-0.47398
2.80833	-0.51123
2.80998	-0.57133
2.81165	-0.58315
2.81331	-0.5415
2.815	-0.5007
2.81669	-0.51888
2.81838	-0.57091
2.82006	-0.60383
2.82173	-0.57135
2.82342	-0.52042
2.82508	-0.51142
2.82675	-0.55002
2.8284	-0.58919
2.83004	-0.57965
2.83169	-0.53846
2.83335	-0.51537
2.83502	-0.53438
2.83671	-0.57232
2.8384	-0.5857
2.84008	-0.55308
2.84175	-0.51744
2.84342	-0.51669
2.84508	-0.55485
2.84675	-0.578
2.84842	-0.56063
2.85006	-0.52334
2.85173	-0.51337
2.85337	-0.5401
2.85504	-0.57363
2.85671	-0.56605
2.85838	-0.53827
2.86006	-0.51686
2.86173	-0.53196
2.8634	-0.55708
2.86506	-0.56445
2.86673	-0.54603
2.8684	-0.51979
2.87004	-0.51119
2.87169	-0.53239
2.87333	-0.55065
2.875	-0.54104
2.87667	-0.51398
2.87833	-0.50392
2.88002	-0.51887
2.88171	-0.53304
2.8834	-0.53285
2.88506	-0.51207
2.88675	-0.49826
2.88842	-0.50176
2.89008	-0.51572
2.89173	-0.52036
2.8934	-0.51274
2.89506	-0.49872
2.89673	-0.49633
2.8984	-0.50181
2.90008	-0.51324
2.90175	-0.51356
2.90344	-0.49909
2.9051	-0.48822
2.90677	-0.49009
2.90842	-0.50135
2.91006	-0.50567
2.91171	-0.49502
2.91335	-0.48779
2.91502	-0.48509
2.91669	-0.49222
2.91838	-0.50113
2.92006	-0.50186
2.92175	-0.49384
2.92342	-0.48311
2.92508	-0.48205
2.92675	-0.49229
2.9284	-0.50153
2.93004	-0.49854
2.93171	-0.48508
2.93335	-0.4786
2.935	-0.48896
2.93667	-0.50028
2.93833	-0.4993
2.94002	-0.48908
2.94171	-0.48432
2.9434	-0.49171
2.94508	-0.50137
2.94675	-0.50758
2.94842	-0.50431
2.9501	-0.49589
2.95175	-0.49983
2.9534	-0.51614
2.95502	-0.52954
2.95669	-0.52602
2.95835	-0.51287
2.96002	-0.51184
2.96173	-0.52248
2.96342	-0.53211
2.96508	-0.5272
2.96677	-0.51529
2.96844	-0.5137
2.9701	-0.52009
2.97177	-0.53116
2.97344	-0.53337
2.9751	-0.52805
2.97675	-0.524
2.97842	-0.52853
2.98008	-0.53861
2.98175	-0.54514
2.98342	-0.53806
2.98508	-0.53017
2.98675	-0.53147
2.98842	-0.5412
2.99006	-0.54821
2.99171	-0.54173
2.99335	-0.5329
2.995	-0.52979
2.99662	-0.53742
2.99829	-0.54343
2.99998	-0.53794
3.00167	-0.52986
3.00335	-0.5275
3.00504	-0.52955
3.00673	-0.53335
3.00842	-0.53122
3.01008	-0.52748
3.01175	-0.51943
3.01342	-0.51914
3.01508	-0.52559
3.01673	-0.53005
3.01837	-0.52288
3.02004	-0.51729
3.02171	-0.51594
3.02338	-0.52091
3.02504	-0.52048
3.02673	-0.51901
3.02842	-0.51656
3.03008	-0.51365
3.03175	-0.51421
3.03342	-0.51369
3.0351	-0.5142
3.03675	-0.51305
3.03837	-0.50993
3.04004	-0.50512
3.04171	-0.5047
3.04338	-0.5067
3.04506	-0.50867
3.04673	-0.5006
3.0484	-0.49692
3.05008	-0.49421
3.05175	-0.4933
3.05342	-0.48943
3.05508	-0.48989
3.05673	-0.48916
3.05837	-0.48172
3.06002	-0.4739
3.06167	-0.47627
3.06333	-0.47565
3.065	-0.47177
3.06669	-0.46394
3.06838	-0.46016
3.07006	-0.46214
3.07175	-0.46304
3.07344	-0.46166
3.0751	-0.45686
3.07675	-0.45952
3.07837	-0.4694
3.08002	-0.47788
3.08167	-0.48148
3.08335	-0.48597
3.08502	-0.48679
3.08673	-0.49039
3.08842	-0.4923
3.09008	-0.50184
3.09177	-0.50356
3.09344	-0.49875
3.0951	-0.49905
3.09677	-0.50875
3.09842	-0.51517
3.10006	-0.51568
3.10171	-0.51291
3.10337	-0.51529
3.10504	-0.51809
3.10671	-0.52196
3.10838	-0.52165
3.11004	-0.51999
3.11173	-0.5221
3.1134	-0.52593
3.11506	-0.5261
3.11671	-0.5294
3.11835	-0.5299
3.12	-0.52997
3.12162	-0.52736
3.12329	-0.53031
3.12496	-0.53631
3.12663	-0.52989
3.12833	-0.51885
3.13002	-0.51161
3.13171	-0.50688
3.1334	-0.49795
3.13506	-0.48775
3.13675	-0.47862
3.13842	-0.46825
3.14008	-0.45365
3.14175	-0.4487
3.1434	-0.44139
3.14506	-0.43253
3.14673	-0.41641
3.1484	-0.39821
3.15006	-0.38289
3.15175	-0.37529
3.15342	-0.36148
3.1551	-0.33894
3.15677	-0.31518
3.15842	-0.30425
3.16006	-0.2924
3.16171	-0.27312
3.16337	-0.25038
3.16504	-0.23212
3.16671	-0.21709
3.16838	-0.20303
3.17004	-0.18966
3.17173	-0.17146
3.1734	-0.14402
3.17506	-0.12304
3.17671	-0.11067
3.1784	-0.09631
3.18004	-0.07773
3.18171	-0.05198
3.18335	-0.0323
3.185	-0.01689
3.18667	-0.00313
3.18833	0.01933
3.19	0.04603
3.19169	0.06594
3.1934	0.07912
3.19508	0.09851
3.19675	0.12058
3.19844	0.14437
3.2001	0.16243
3.20175	0.18189
3.20337	0.2032
3.20502	0.22391
3.20669	0.24769
3.20835	0.27176
3.21002	0.29024
3.21171	0.31032
3.2134	0.32961
3.21506	0.35452
3.21675	0.37783
3.21842	0.39876
3.22008	0.41897
3.22175	0.44033
3.22342	0.46947
3.22506	0.49653
3.22671	0.51486
3.22837	0.53874
3.23004	0.56449
3.23171	0.58977
3.2334	0.61093
3.23508	0.63223
3.23675	0.65742
3.23842	0.68121
3.24008	0.70626
3.24173	0.72888
3.24337	0.7513
3.24502	0.77197
3.24667	0.7957
3.24831	0.82115
3.24998	0.84696
3.25167	0.86597
3.25335	0.88675
3.25504	0.90618
3.25673	0.93395
3.25842	0.96112
3.2601	0.97992
3.26177	0.99958
3.26344	1.025
3.26508	1.05159
3.26673	1.07857
3.26837	1.09548
3.27004	1.11522
3.27171	1.13164
3.27338	1.15446
3.27506	1.18136
3.27675	1.20405
3.27844	1.2225
3.28013	1.23997
3.28177	1.26685
3.28344	1.29722
3.28508	1.32077
3.28671	1.33766
3.28835	1.35813
3.29002	1.38063
3.29169	1.41
3.29335	1.4317
3.29504	1.45065
3.29673	1.47003
3.2984	1.49814
3.30006	1.52639
3.30171	1.54947
3.3034	1.56868
3.30504	1.59259
3.30671	1.61617
3.30833	1.64318
3.30998	1.66675
3.31163	1.68773
3.31331	1.7055
3.31498	1.72781
3.31667	1.75637
3.31835	1.78026
3.32004	1.79907
3.32173	1.81902
3.32342	1.841
3.32508	1.86914
3.32673	1.88855
3.32838	1.89048
[truncated: 8,228 more rows]

## Sheet: rotational angle and translatio
Angle of rotation	Translational displacement
rad	mm
0	0
0.27923	2
0.54101	4.5
0.8726	7.5
1.1082	10
1.3438	12
1.58813	14
1.84991	17
2.09424	19
2.35602	21
2.66143	24
2.87958	26
