# Supplementary material for: Rotation‐Based Snap‐Fit Mechanical Metamaterials
Source: Adv Sci (Weinh). 2025 Mar 24;12(19):2501749. doi: 10.1002/advs.202501749 (PMC12097127; doi:10.1002/advs.202501749)
Supplement: Supplementary file 7 — Supporting Information [file ADVS-12-2501749-s005.zip › Mechanical response of multistable quadrilateral.xlsx]

## Sheet: Sheet1
Displacement	Force
mm	N
0	0
0.00167	0.0377
0.00333	0.06112
0.005	0.06923
0.00669	0.07145
0.00838	0.07563
0.01006	0.0689
0.01173	0.05984
0.01338	0.057
0.01502	0.07161
0.01667	0.08641
0.01833	0.09412
0.02	0.09446
0.02167	0.08467
0.02333	0.06383
0.02502	0.05241
0.02669	0.06248
0.02838	0.08337
0.03004	0.10356
0.03169	0.11204
0.03333	0.10458
0.035	0.06452
0.03665	-0.00898
0.03829	-0.01687
0.03994	0.01925
0.0416	0.05616
0.04325	0.09075
0.04492	0.11139
0.0466	0.12263
0.04829	0.12014
0.05	0.11033
0.05167	0.08364
0.05335	0.07506
0.05502	0.08885
0.05669	0.11339
0.05835	0.13478
0.06002	0.14256
0.06169	0.12858
0.06335	0.04986
0.06502	-0.03502
0.06671	-0.01071
0.06838	0.0321
0.07004	0.06657
0.07173	0.10027
0.0734	0.12015
0.07504	0.13599
0.07669	0.13942
0.07835	0.12905
0.08	0.09527
0.08167	0.07951
0.08331	0.09689
0.08498	0.12461
0.08665	0.14638
0.08833	0.15867
0.09	0.15649
0.09169	0.10538
0.09335	-0.00552
0.09502	-0.0171
0.09667	0.02945
0.09831	0.07038
0.09996	0.10665
0.10163	0.13275
0.10327	0.14778
0.10494	0.15654
0.10663	0.15636
0.10831	0.14001
0.11	0.11816
0.11169	0.12085
0.11335	0.13947
0.11504	0.15844
0.11671	0.17305
0.11835	0.17493
0.12002	0.14845
0.12167	0.05421
0.12331	0.00578
0.12498	0.04621
0.12665	0.0865
0.12831	0.11895
0.12998	0.14795
0.13167	0.16711
0.13335	0.18064
0.13504	0.18227
0.13671	0.14798
0.13838	0.05058
0.14004	0.0223
0.14171	0.0663
0.14338	0.10579
0.14502	0.13778
0.14669	0.16383
0.14835	0.18232
0.15002	0.19307
0.15169	0.19293
0.15335	0.17316
0.155	0.14827
0.15665	0.14968
0.15829	0.17388
0.15994	0.19413
0.16158	0.20499
0.16323	0.20895
0.1649	0.19819
0.16654	0.14624
0.16821	0.07462
0.1699	0.08369
0.17158	0.12397
0.17329	0.16107
0.17498	0.18832
0.17667	0.21192
0.17835	0.21747
0.18002	0.21458
0.18169	0.14985
0.18335	0.05714
0.18502	0.07366
0.18669	0.12501
0.18833	0.15886
0.19	0.18346
0.19169	0.21064
0.19335	0.22589
0.19502	0.22764
0.19669	0.21205
0.19835	0.18863
0.20002	0.1808
0.20169	0.20081
0.20333	0.21758
0.205	0.23709
0.20665	0.24657
0.20831	0.24515
0.20998	0.19146
0.21165	0.08406
0.21331	0.07957
0.21498	0.13109
0.21667	0.17065
0.21833	0.1982
0.22	0.22443
0.22165	0.2453
0.22329	0.25526
0.22496	0.24281
0.2266	0.21672
0.22827	0.18584
0.22992	0.1919
0.23158	0.21337
0.23327	0.24225
0.23494	0.26661
0.23663	0.27501
0.23831	0.26109
0.24	0.16975
0.24167	0.0723
0.24333	0.09927
0.245	0.14411
0.24667	0.18486
0.24833	0.21725
0.25	0.2451
0.25165	0.26041
0.25331	0.26581
0.255	0.26117
0.25669	0.24322
0.25838	0.22201
0.26006	0.2285
0.26173	0.25111
0.26338	0.27533
0.26502	0.28702
0.26669	0.28303
0.26833	0.24281
0.27	0.13532
0.27167	0.11821
0.27333	0.1582
0.27502	0.20137
0.27669	0.23781
0.27835	0.26725
0.28	0.2838
0.28167	0.29546
0.28333	0.29584
0.28498	0.26307
0.28663	0.16843
0.28829	0.14751
0.28994	0.19082
0.29158	0.23232
0.29325	0.26038
0.29492	0.28162
0.2966	0.30193
0.29829	0.31473
0.29998	0.30758
0.30167	0.27275
0.30335	0.23324
0.30502	0.23464
0.30671	0.2646
0.30838	0.28626
0.31002	0.30998
0.31169	0.32466
0.31335	0.3271
0.31502	0.26971
0.31667	0.15254
0.31835	0.1474
0.32002	0.19489
0.32169	0.23484
0.32338	0.26836
0.32504	0.29553
0.32669	0.31677
0.32833	0.32712
0.33	0.32173
0.33165	0.30389
0.33329	0.27244
0.33496	0.2689
0.33663	0.28818
0.33831	0.31848
0.34	0.33952
0.34167	0.35122
0.34333	0.34664
0.345	0.28374
0.34665	0.16895
0.34829	0.17456
0.34994	0.2208
0.3516	0.25951
0.35325	0.29541
0.35492	0.32381
0.35658	0.3417
0.35827	0.35099
0.35996	0.35299
0.36165	0.3266
0.36333	0.25393
0.365	0.22631
0.36669	0.25916
0.36835	0.29695
0.37002	0.3285
0.37169	0.35179
0.37335	0.36675
0.375	0.37326
0.37667	0.36118
0.37833	0.30565
0.38	0.24219
0.38169	0.2566
0.38338	0.29644
0.38504	0.32997
0.38671	0.35768
0.38838	0.37699
0.39004	0.38952
0.39169	0.38554
0.39335	0.36262
0.39502	0.33444
0.39667	0.33668
0.39833	0.36087
0.40002	0.38355
0.40169	0.4007
0.40335	0.40547
0.40502	0.38904
0.40667	0.28358
0.40831	0.21353
0.40996	0.25016
0.41163	0.2989
0.41327	0.33557
0.41492	0.36201
0.41656	0.38315
0.41823	0.4014
0.4199	0.40567
0.42158	0.39036
0.42327	0.36672
0.42498	0.35497
0.42667	0.37451
0.42835	0.39721
0.43002	0.41542
0.43169	0.42084
0.43335	0.41441
0.43502	0.31884
0.43669	0.2325
0.43835	0.2601
0.44002	0.31293
0.44169	0.35178
0.44335	0.38093
0.44504	0.40387
0.44671	0.4213
0.44838	0.42742
0.45004	0.414
0.45171	0.38874
0.45335	0.37946
0.455	0.39891
0.45665	0.41947
0.45831	0.43862
0.45998	0.44727
0.46165	0.44685
0.46331	0.3941
0.465	0.29104
0.46669	0.28372
0.46835	0.33407
0.47002	0.37545
0.47167	0.40631
0.47331	0.42906
0.47496	0.45335
0.4766	0.46234
0.47827	0.4407
0.47992	0.34466
0.4816	0.28305
0.48327	0.31936
0.48496	0.36101
0.48665	0.39662
0.48833	0.42777
0.49	0.45285
0.49169	0.46297
0.49335	0.46299
0.49502	0.44646
0.49669	0.42082
0.49833	0.41895
0.5	0.44207
0.50165	0.46397
0.50331	0.48287
0.505	0.48484
0.50669	0.46717
0.50838	0.40894
0.51006	0.36564
0.51173	0.38974
0.51338	0.42523
0.51502	0.45655
0.51669	0.48508
0.51835	0.49792
0.52	0.49433
0.52167	0.46061
0.52335	0.39878
0.52502	0.3953
0.52669	0.43053
0.52835	0.46526
0.53004	0.49106
0.53171	0.51173
0.53333	0.51327
0.53498	0.48755
0.53663	0.38898
0.53827	0.35178
0.53992	0.38797
0.54158	0.43072
0.54325	0.46407
0.54492	0.49425
0.5466	0.50693
0.54829	0.50944
0.54998	0.49826
0.55167	0.47293
0.55335	0.45947
0.55502	0.47355
0.55669	0.49959
0.55835	0.52093
0.56002	0.52962
0.56169	0.51767
0.56335	0.4881
0.56502	0.45803
0.56671	0.47315
0.56838	0.49829
0.57006	0.52439
0.57173	0.5405
0.5734	0.54356
0.57504	0.47804
0.57671	0.35903
0.57835	0.36776
0.58	0.42225
0.58165	0.46386
0.58331	0.49124
0.58498	0.51642
0.58665	0.53395
0.58831	0.53826
0.59	0.518
0.59169	0.48726
0.59335	0.48112
0.595	0.50424
0.59663	0.52941
0.59829	0.54979
0.59994	0.55719
0.6016	0.53888
0.60327	0.4449
0.60494	0.38744
0.6066	0.42781
0.60829	0.47476
0.60998	0.50842
0.61167	0.53323
0.61333	0.55376
0.61502	0.56199
0.61669	0.54615
0.61835	0.49992
0.62002	0.48355
0.62167	0.51155
0.62331	0.54395
0.62498	0.56519
0.62665	0.579
0.62831	0.57219
0.62998	0.50809
0.63167	0.41313
0.63335	0.43248
0.63504	0.47735
0.63671	0.5201
0.63838	0.55013
0.64002	0.57142
0.64169	0.57961
0.64335	0.57043
0.64502	0.53197
0.64669	0.50796
0.64835	0.53075
0.65002	0.56498
0.65169	0.58666
0.65333	0.60061
0.65498	0.59866
0.65663	0.51543
0.65829	0.41698
0.65994	0.44076
0.66158	0.4895
0.66325	0.52999
0.6649	0.56317
0.66654	0.5848
0.66821	0.59767
0.66988	0.59211
0.67158	0.57375
0.67327	0.55986
0.67498	0.5703
0.67667	0.58942
0.67835	0.60787
0.68002	0.61449
0.68171	0.5817
0.68335	0.46956
0.68502	0.43933
0.68667	0.48995
0.68835	0.53429
0.69002	0.57058
0.69169	0.59417
0.69335	0.61265
0.69502	0.61308
0.69669	0.57912
0.69835	0.48849
0.70002	0.47495
0.70167	0.52236
0.70333	0.56157
0.70498	0.59201
0.70665	0.61352
0.70829	0.62873
0.70996	0.61555
0.71163	0.56834
0.71329	0.51262
0.71498	0.53247
0.71667	0.56883
0.71833	0.60487
0.72	0.62393
0.72165	0.64418
0.72329	0.63078
0.72494	0.5321
0.7266	0.46226
0.72825	0.50467
0.72992	0.54613
0.73158	0.58366
0.73327	0.60987
0.73494	0.62844
0.73663	0.63581
0.73831	0.62516
0.73998	0.59565
0.74167	0.58915
0.74333	0.60878
0.745	0.63652
0.74667	0.65001
0.74831	0.64644
0.74998	0.60043
0.75163	0.50184
0.75331	0.50339
0.755	0.55197
0.75669	0.59879
0.75838	0.62786
0.76006	0.64822
0.76173	0.65509
0.76338	0.63753
0.76502	0.53258
0.76669	0.48559
0.76835	0.52913
0.77	0.5813
0.77169	0.61794
0.77333	0.6394
0.77502	0.65479
0.77667	0.65851
0.77833	0.64224
0.78	0.6237
0.78165	0.62589
0.78333	0.64196
0.78498	0.6654
0.78663	0.67816
0.78827	0.67494
0.78992	0.612
0.79156	0.51954
0.79323	0.53423
0.7949	0.58073
0.79658	0.61844
0.79829	0.65397
0.79998	0.67336
0.80167	0.68148
0.80333	0.67028
0.80502	0.59966
0.80667	0.52629
0.80835	0.55235
0.81	0.60099
0.81167	0.64257
0.81333	0.6733
0.815	0.68595
0.81667	0.69042
0.81833	0.67439
0.82002	0.65266
0.82169	0.64906
0.82335	0.66983
0.825	0.68904
0.82667	0.70872
0.82833	0.70294
0.82998	0.61935
0.83163	0.51907
0.83329	0.55003
0.83494	0.60382
0.83663	0.64165
0.83829	0.67149
0.83998	0.6971
0.84167	0.70772
0.84333	0.68765
0.845	0.59411
0.84665	0.53861
0.84831	0.5799
0.84996	0.6244
0.8516	0.66273
0.85325	0.69188
0.85492	0.71178
0.8566	0.71605
0.85827	0.69423
0.85996	0.65782
0.86163	0.65119
0.86331	0.6783
0.865	0.70334
0.86667	0.72604
0.86833	0.7369
0.87	0.69952
0.87167	0.57218
0.87333	0.54999
0.87498	0.6031
0.87665	0.65064
0.87831	0.68612
0.88	0.71266
0.88169	0.72801
0.88338	0.72998
0.88504	0.70899
0.88671	0.67176
0.88838	0.67034
0.89004	0.703
0.89169	0.73124
0.89335	0.74991
0.895	0.74904
0.89667	0.69194
0.89833	0.57731
0.9	0.58805
0.90167	0.64269
0.90333	0.6857
0.905	0.71647
0.90665	0.73719
0.90829	0.75107
0.90996	0.74611
0.9116	0.71376
0.91325	0.68082
0.9149	0.70021
0.91654	0.7299
0.91821	0.75597
0.91988	0.77335
0.92156	0.77168
0.92327	0.68292
0.92496	0.58711
0.92667	0.61723
0.92835	0.66863
0.93	0.70763
0.93167	0.73961
0.93333	0.75964
0.935	0.76629
0.93667	0.7485
0.93833	0.71424
0.94	0.70906
0.94167	0.73477
0.94335	0.76612
0.94504	0.78335
0.94671	0.78734
0.94838	0.73227
0.95002	0.61331
0.95169	0.61759
0.95335	0.67021
0.955	0.71353
0.95665	0.74737
0.95829	0.76623
0.95996	0.77853
0.96163	0.77872
0.96331	0.74718
0.965	0.72182
0.96667	0.73449
0.96833	0.76644
0.97	0.78815
0.97167	0.79857
0.97331	0.76377
0.97496	0.64404
0.9766	0.61849
0.97825	0.6713
0.97992	0.71236
0.98158	0.74979
0.98327	0.77789
0.98496	0.79505
0.98665	0.78996
0.98833	0.72706
0.99	0.63194
0.99167	0.65107
0.99333	0.7003
0.995	0.74287
0.99667	0.77679
0.99831	0.79809
0.99998	0.80379
1.00163	0.79334
1.00329	0.76522
1.00498	0.75267
1.00667	0.77183
1.00835	0.7952
1.01002	0.81608
1.01169	0.82653
1.01335	0.78012
1.015	0.64909
1.01667	0.6433
1.01831	0.69903
1.01998	0.74455
1.02165	0.7745
1.02333	0.80073
1.025	0.81758
1.02669	0.81395
1.02835	0.7408
1.03002	0.64719
1.03169	0.67348
1.03333	0.72476
1.03498	0.76399
1.03663	0.79476
1.03827	0.81651
1.03992	0.82867
1.04156	0.81979
1.04323	0.79529
1.0449	0.78728
1.0466	0.80356
1.04829	0.82363
1.04998	0.83633
1.05167	0.84345
1.05333	0.79791
1.055	0.68585
1.05667	0.67901
1.05833	0.73426
1.06	0.78
1.06167	0.81372
1.06333	0.83425
1.06502	0.84638
1.06669	0.84057
1.06838	0.79269
1.07004	0.74918
1.07171	0.76896
1.07338	0.81367
1.07504	0.84522
1.07669	0.86279
1.07835	0.86232
1.08	0.82139
1.08165	0.70194
1.08331	0.69669
1.08498	0.74368
1.08665	0.7913
1.08831	0.82527
1.09	0.84894
1.09167	0.86059
1.09333	0.859
1.095	0.82451
1.09665	0.78687
1.09827	0.80474
1.09994	0.8402
1.10158	0.86551
1.10323	0.87997
1.1049	0.87916
1.10658	0.81547
1.10827	0.70525
1.10996	0.72001
1.11165	0.76899
1.11331	0.81104
1.115	0.84639
1.11667	0.87322
1.11833	0.88224
1.12	0.86742
1.12167	0.78432
1.12331	0.72067
1.12496	0.75758
1.12663	0.80339
1.12829	0.84083
1.12996	0.87025
1.13167	0.8882
1.13335	0.89657
1.13504	0.88743
1.13671	0.85093
1.13838	0.83329
1.14004	0.85389
1.14169	0.88671
1.14335	0.90506
1.14502	0.91267
1.14669	0.87418
1.14833	0.75487
1.15	0.73885
1.15167	0.79146
1.15333	0.83733
1.155	0.87012
1.15665	0.89566
1.15829	0.90798
1.15994	0.89815
1.16158	0.81642
1.16323	0.74174
1.16488	0.77669
1.16654	0.82562
1.16819	0.86526
1.16988	0.89155
1.17156	0.90888
1.17325	0.91752
1.17496	0.91127
1.17667	0.87676
1.17833	0.85699
1.18002	0.87921
1.18169	0.90926
1.18335	0.92894
1.18502	0.93544
1.18669	0.90268
1.18833	0.79107
1.19	0.7673
1.19167	0.81741
1.19333	0.86259
1.195	0.89836
1.19669	0.9239
1.19835	0.93711
1.2	0.93109
1.20167	0.85212
1.20333	0.77076
1.20498	0.80238
1.20665	0.85213
1.20829	0.8938
1.20996	0.92371
1.21163	0.93726
1.21329	0.93987
1.21496	0.92693
1.21665	0.8974
1.21831	0.89106
1.21996	0.91507
1.22163	0.94362
1.22327	0.95757
1.22492	0.95348
1.22658	0.86699
1.22823	0.77288
1.2299	0.80526
1.23156	0.85968
1.23325	0.89896
1.23492	0.92976
1.23663	0.94922
1.23829	0.9614
1.23998	0.93638
1.24165	0.82746
1.24331	0.78803
1.24498	0.83999
1.24665	0.88575
1.24831	0.92164
1.24998	0.94804
1.25163	0.96447
1.25329	0.96626
1.255	0.95038
1.25669	0.92487
1.25838	0.92614
1.26004	0.94593
1.26171	0.96974
1.26338	0.98415
1.26502	0.97224
1.26667	0.86387
1.26833	0.80377
1.27	0.84813
1.27167	0.90028
1.27333	0.9398
1.275	0.96565
1.27667	0.97983
1.27833	0.98527
1.28	0.95876
1.28167	0.85558
1.28331	0.82766
1.28498	0.87917
1.28663	0.92845
1.28825	0.9592
1.28992	0.98215
1.29156	0.99294
1.29321	0.99524
1.29488	0.96934
1.29656	0.93853
1.29827	0.94486
1.29996	0.97525
1.30165	0.99975
1.30333	1.00828
1.30502	0.99109
1.30669	0.87276
1.30835	0.82414
1.31002	0.86974
1.31169	0.92274
1.31333	0.96368
1.315	0.98999
1.31667	1.00351
1.31833	1.00431
1.32002	0.97592
1.32169	0.93465
1.32335	0.94005
1.32502	0.9748
1.32667	1.00664
1.32831	1.0271
1.32996	1.03332
1.33163	0.96797
1.33329	0.84725
1.33494	0.86289
1.3366	0.91884
1.33829	0.96052
1.33998	0.99228
1.34167	1.01819
1.34333	1.03409
1.34498	1.01915
1.34665	0.9242
1.34829	0.85196
1.34994	0.89425
1.35158	0.94165
1.35325	0.98347
1.35492	1.01535
1.35658	1.03257
1.35825	1.03706
1.35994	1.02628
1.36163	0.98898
1.36331	0.97379
1.36498	0.99673
1.36667	1.02788
1.36835	1.04843
1.37002	1.05696
1.37169	1.00026
1.37333	0.87503
1.37498	0.88102
1.37665	0.93928
1.37831	0.984
1.37998	1.01655
1.38167	1.03766
1.38335	1.0513
1.38502	1.03769
1.38669	0.93108
1.38835	0.87089
1.39002	0.91733
1.39167	0.96702
1.39333	1.00459
1.395	1.03313
1.39667	1.0505
1.39833	1.05747
1.4	1.04127
1.40167	1.00556
1.40333	0.99472
1.405	1.02403
1.40665	1.05185
1.40829	1.06913
1.40994	1.07185
1.4116	0.99572
1.41323	0.88227
1.41488	0.9062
1.41652	0.96131
1.41819	1.00376
1.41988	1.03484
1.42156	1.05722
1.42327	1.06677
1.42498	1.0435
1.42667	0.93348
1.42835	0.89182
1.43002	0.94135
1.43169	0.98916
1.43335	1.02598
1.43502	1.05517
1.43667	1.06541
1.43833	1.06481
1.44	1.03273
1.44167	0.99052
1.44335	0.99866
1.44502	1.03825
1.44669	1.06678
1.44835	1.08425
1.45002	1.0824
1.45169	0.99654
1.45333	0.89315
1.45498	0.92635
1.45663	0.98123
1.45829	1.02209
1.45994	1.04851
1.46163	1.06966
1.46329	1.08241
1.46498	1.06129
1.46667	0.95629
1.46833	0.90505
1.47	0.95576
1.47165	1.00296
1.47329	1.03762
1.47494	1.06352
1.4766	1.07915
1.47825	1.07816
1.47992	1.05533
1.48158	1.02417
1.48327	1.0278
1.48496	1.05743
1.48665	1.08368
1.48833	1.09459
1.49	1.07388
1.49167	0.94688
1.49333	0.90174
1.495	0.95283
1.49667	1.00477
1.49831	1.04327
1.49996	1.06687
1.50163	1.07871
1.50329	1.07233
1.50498	0.98493
1.50667	0.89885
1.50833	0.93649
1.51	0.98833
1.51167	1.03065
1.51333	1.05938
1.515	1.07582
1.51665	1.0757
1.51831	1.05105
1.51996	0.99512
1.52163	0.99423
1.52331	1.0317
1.52498	1.06764
1.52667	1.09054
1.52833	1.09622
1.53002	1.05108
1.53169	0.9173
1.53333	0.91141
1.53498	0.96341
1.53663	1.00702
1.53827	1.04122
1.53992	1.068
1.54156	1.07466
1.54323	1.06702
1.54492	0.98443
1.54658	0.9006
1.54829	0.93475
1.54998	0.98554
1.55167	1.01989
1.55333	1.05179
1.555	1.06972
1.55667	1.07034
1.55835	1.00691
1.56002	0.88993
1.56169	0.90499
1.56335	0.95671
1.56502	0.99832
1.56669	1.02766
1.56835	1.0494
1.57004	1.0517
1.57171	1.0365
1.57338	0.96508
1.57504	0.90616
1.57669	0.9387
1.57833	0.98511
1.58	1.0183
1.58165	1.04072
1.58329	1.04676
1.58496	1.03156
1.58665	0.93606
1.58831	0.85869
1.59	0.90135
1.59167	0.94621
1.59333	0.97747
1.595	1.00363
1.59665	1.01972
1.59829	1.01584
1.59994	0.9512
1.6016	0.84435
1.60327	0.86294
1.60494	0.91353
1.6066	0.95108
1.60829	0.98078
1.60996	0.99864
1.61165	1.00098
1.61333	0.98426
1.615	0.94442
1.61667	0.93175
1.61833	0.95936
1.62	0.9902
1.62167	1.00772
1.62331	1.00988
1.62496	0.93209
1.62663	0.81021
1.62829	0.83028
1.62996	0.88326
1.63165	0.92235
1.63333	0.94821
1.635	0.96587
1.63669	0.97153
1.63835	0.94734
1.64	0.85327
1.64167	0.81616
1.64333	0.86398
1.645	0.91265
1.64667	0.94409
1.64833	0.9664
1.65	0.97492
1.65167	0.97046
1.65333	0.92784
1.655	0.88071
1.65665	0.90006
1.65829	0.93698
1.65994	0.96726
1.66158	0.98387
1.66323	0.98312
1.66488	0.90377
1.66654	0.79103
1.66819	0.81613
1.66985	0.8693
1.67154	0.90247
1.67325	0.92783
1.67496	0.93987
1.67665	0.93548
1.67833	0.84066
1.68	0.74632
1.68167	0.7855
1.68333	0.8389
1.685	0.8771
1.68667	0.90526
1.68833	0.92463
1.69	0.93232
1.69167	0.91578
1.69333	0.8738
1.695	0.85871
1.69667	0.88448
1.69833	0.9151
1.7	0.93201
1.70167	0.93538
1.70333	0.87132
1.705	0.75188
1.70665	0.76233
1.70831	0.81336
1.70996	0.84976
1.71163	0.87828
1.71329	0.89938
1.71498	0.91259
1.71665	0.89779
1.71831	0.78429
1.71998	0.72456
1.72165	0.77355
1.72329	0.82672
1.72494	0.85863
1.72658	0.87901
1.72825	0.89076
1.72992	0.89154
1.73158	0.834
1.73325	0.72197
1.73492	0.73094
1.7366	0.78628
1.73829	0.8274
1.73996	0.85447
1.74165	0.86955
1.74331	0.8775
1.74498	0.86999
1.74665	0.8387
1.74831	0.82477
1.74998	0.85113
1.75163	0.88387
1.75329	0.90495
1.755	0.90083
1.75669	0.80881
1.75835	0.71292
1.76004	0.75182
1.76171	0.80468
1.76338	0.84002
1.765	0.86577
1.76667	0.88266
1.76833	0.88886
1.77	0.84325
1.77167	0.73674
1.77333	0.73291
1.775	0.78983
1.77667	0.82699
1.77833	0.86324
1.78	0.88461
1.78167	0.89449
1.78331	0.88013
1.78496	0.85231
1.7866	0.84467
1.78825	0.8682
1.7899	0.89509
1.79156	0.91212
1.79321	0.91568
1.79488	0.86309
1.79658	0.74296
1.79827	0.74845
1.79998	0.80779
1.80167	0.84577
1.80333	0.87647
1.80502	0.89608
1.80669	0.9047
1.80835	0.8492
1.81002	0.73228
1.81167	0.74372
1.81333	0.80131
1.815	0.84674
1.81667	0.87522
1.81833	0.89217
1.82	0.90187
1.82167	0.90193
1.82333	0.879
1.825	0.86407
1.82667	0.88022
1.82831	0.90898
1.82996	0.92439
1.83163	0.92357
1.83329	0.84925
1.83496	0.74446
1.83663	0.77402
1.83829	0.82653
1.83998	0.86434
1.84165	0.89436
1.84331	0.91426
1.84498	0.91657
1.84665	0.87424
1.84827	0.76369
1.84992	0.76184
1.85156	0.81409
1.85323	0.85383
1.8549	0.8847
1.85656	0.91053
1.85825	0.92024
1.85994	0.9144
1.86163	0.89
1.86331	0.87957
1.86498	0.8971
1.86667	0.92372
1.86833	0.93643
1.87	0.93075
1.87167	0.88401
1.87333	0.84421
1.87498	0.86992
1.87663	0.9091
1.87829	0.93477
1.87998	0.94806
1.88167	0.93158
1.88333	0.82325
1.88502	0.75899
1.88669	0.80756
1.88835	0.85066
1.89002	0.88733
1.89169	0.9152
1.89333	0.92949
1.895	0.92197
1.89665	0.8877
1.89831	0.87153
1.9	0.89536
1.90167	0.92872
1.90333	0.94592
1.905	0.94706
1.90665	0.88762
1.90829	0.78061
1.90994	0.79604
1.91158	0.84866
1.91323	0.88674
1.91488	0.91374
1.91652	0.93241
1.91819	0.93753
1.91988	0.91864
1.92156	0.87869
1.92327	0.87763
1.92496	0.90838
1.92667	0.94329
1.92833	0.95786
1.93002	0.94274
1.93169	0.82334
1.93333	0.77512
1.935	0.82687
1.93667	0.87599
1.93833	0.90615
1.94	0.92684
1.94167	0.9445
1.94333	0.94383
1.94502	0.91143
1.94669	0.87284
1.94835	0.89527
1.95002	0.93039
1.95167	0.95897
1.95333	0.96844
1.95498	0.95354
1.95663	0.84391
1.95829	0.79208
1.95996	0.8394
1.96163	0.88574
1.96329	0.91936
1.965	0.9447
1.96667	0.95664
1.96833	0.94709
1.97	0.87407
1.97167	0.81104
1.97329	0.84684
1.97494	0.89618
1.97658	0.93544
1.97825	0.95795
1.97992	0.96919
1.98158	0.96551
1.98325	0.94734
1.98494	0.92793
1.98663	0.93692
1.98831	0.95802
1.99	0.97973
1.99167	0.9888
1.99333	0.941
1.995	0.81575
1.99667	0.8201
1.99831	0.87896
1.99996	0.92293
2.00163	0.95069
2.00329	0.96843
2.00496	0.97812
2.00667	0.96632
2.00833	0.92229
2.01002	0.91198
2.01169	0.94657
2.01333	0.98292
2.01498	1.00054
2.01665	0.99582
2.01831	0.91993
2.01998	0.82469
2.02165	0.85819
2.02331	0.90774
2.02498	0.94833
2.02667	0.97496
2.02833	0.99368
2.03002	0.9926
2.03169	0.96388
2.03333	0.90929
2.03496	0.92098
2.0366	0.95715
2.03825	0.99099
2.0399	1.01519
2.04156	1.02336
2.04321	0.98058
2.0449	0.8575
2.04658	0.84731
2.04827	0.90404
2.04996	0.94689
2.05165	0.97333
2.05333	0.99631
2.055	1.00649
2.05667	0.99563
2.05833	0.90089
2.06	0.84272
2.06167	0.88532
2.06333	0.93269
2.065	0.96431
2.06669	0.98824
2.06835	1.00591
2.07004	1.00843
2.07171	0.99447
2.07338	0.97536
2.07504	0.97917
2.07669	1.00043
2.07833	1.02055
2.08	1.02901
2.08165	1.02431
2.08331	0.94936
2.08498	0.87226
2.08665	0.90627
2.08831	0.95683
2.08998	0.99625
2.09167	1.02386
2.09333	1.03685
2.095	1.02561
2.09663	0.95811
2.09829	0.90012
2.09994	0.93533
2.1016	0.98344
2.10325	1.01678
2.10492	1.03673
2.1066	1.04761
2.10827	1.03816
2.10996	0.98904
2.11165	0.94903
2.11333	0.97828
2.115	1.01848
2.11667	1.04877
2.11833	1.06148
2.12	1.04444
2.12165	0.93721
2.12329	0.88248
2.12496	0.93425
2.12663	0.98124
2.12829	1.01183
2.12996	1.0373
2.13165	1.055
2.13333	1.05305
2.135	0.99695
2.13669	0.927
2.13835	0.95387
2.14002	1.00591
2.14167	1.04041
2.14333	1.0628
2.145	1.07193
2.14667	1.06389
2.14833	1.03014
2.15	1.00569
2.15167	1.02615
2.15333	1.05477
2.155	1.07744
2.15663	1.08928
2.15827	1.05396
2.15992	0.92155
2.16156	0.90619
2.16321	0.96044
2.16488	1.00757
2.16652	1.04211
2.16819	1.06775
2.16985	1.07705
2.17154	1.0712
2.17323	1.04566
2.17494	1.02672
2.17663	1.04644
2.17833	1.07494
2.18	1.09631
2.18167	1.09668
2.18333	1.02639
2.185	0.91458
2.18667	0.94402
2.18833	0.99667
2.19	1.04176
2.19167	1.06748
2.19333	1.08349
2.19502	1.08527
2.19669	1.05414
2.19835	1.01001
2.2	1.02212
2.20165	1.06283
2.20331	1.09138
2.20498	1.1077
2.20663	1.10083
2.20829	1.02671
2.20996	0.93182
2.21163	0.96655
2.21329	1.01628
2.21498	1.05721
2.21667	1.08063
2.21833	1.09791
2.22	1.09947
2.22163	1.07191
2.22329	1.04242
2.22494	1.05637
2.22658	1.08546
2.22825	1.10564
2.22992	1.12117
2.23158	1.11363
2.23325	1.01149
2.23492	0.93423
2.2366	0.98318
2.23829	1.0358
2.23996	1.07151
2.24165	1.09377
2.24331	1.10661
2.24498	1.10503
2.24665	1.07986
2.24831	1.06007
2.24996	1.07502
2.25163	1.10324
2.25329	1.12384
2.25498	1.12605
2.25667	1.06463
2.25835	0.94839
2.26002	0.969
2.26169	1.02089
2.26335	1.05794
2.265	1.08947
2.26667	1.10636
2.26833	1.10077
2.27	1.07907
2.27167	1.06893
2.27333	1.08846
2.275	1.11121
2.27667	1.11941
2.27833	1.11753
2.28	1.09173
2.28167	1.07204
2.28331	1.08692
2.28496	1.11584
2.2866	1.13621
2.28825	1.14561
2.28992	1.07911
2.29156	0.96003
2.29323	0.98082
2.2949	1.03976
2.29656	1.07489
2.29827	1.10278
2.29996	1.12209
2.30165	1.12877
2.30333	1.08268
2.305	0.9859
2.30667	0.9931
2.30833	1.04621
2.31	1.08599
2.31165	1.11034
2.31331	1.12885
2.31498	1.13396
2.31665	1.1191
2.31831	1.08407
2.32	1.08622
2.32167	1.11583
2.32335	1.14429
2.32502	1.15066
2.32667	1.1228
2.32833	1.01003
2.32998	0.97997
2.33163	1.03613
2.33329	1.07686
2.33496	1.1082
2.33663	1.13312
2.33829	1.14464
2.33998	1.12592
2.34165	1.0321
2.34331	0.97774
2.34498	1.02491
2.34663	1.07472
2.34827	1.11011
2.34992	1.13408
2.35156	1.14168
2.35323	1.13974
2.3549	1.12119
2.35656	1.11439
2.35825	1.12727
2.35992	1.14579
2.3616	1.15455
2.36329	1.15352
2.36496	1.0974
2.36665	0.99519
2.36831	1.01147
2.36998	1.06651
2.37165	1.10884
2.37331	1.13511
2.37496	1.15021
2.37663	1.1507
2.37829	1.12577
2.37996	1.09524
2.38165	1.10754
2.38333	1.13813
2.38502	1.1604
2.38669	1.17271
2.38835	1.14027
2.39002	1.016
2.39169	0.99483
2.39333	1.05297
2.395	1.09501
2.39667	1.12559
2.39833	1.14483
2.4	1.15832
2.40167	1.14491
2.40333	1.11206
2.405	1.10373
2.40667	1.13117
2.40829	1.15589
2.40996	1.17241
2.4116	1.16644
2.41325	1.06337
2.4149	0.98352
2.41654	1.02989
2.41821	1.07918
2.41988	1.11578
2.42156	1.14237
2.42325	1.15648
2.42496	1.15594
2.42665	1.11771
2.42831	1.07909
2.43	1.09992
2.43167	1.1359
2.43331	1.16167
2.43496	1.17633
2.43665	1.16638
2.43831	1.06122
2.43998	0.99323
2.44165	1.04133
2.44331	1.09021
2.445	1.12418
2.44667	1.14474
2.44833	1.15342
2.45	1.15109
2.45167	1.14047
2.45333	1.1377
2.45498	1.1518
2.45663	1.16684
2.45829	1.17508
2.45996	1.16526
2.46163	1.15168
2.46331	1.14658
2.465	1.16442
2.46667	1.17792
2.46833	1.18807
2.47	1.17602
2.47165	1.08275
2.47329	1.01721
2.47494	1.06567
2.47658	1.11215
2.47825	1.14929
2.47992	1.17439
2.48158	1.18262
2.48325	1.16997
2.48494	1.12631
2.48663	1.10686
2.48829	1.13545
2.48998	1.16641
2.49167	1.19145
2.49333	1.20158
2.495	1.17166
2.49667	1.04688
2.49831	1.02617
2.49996	1.08125
2.50163	1.12625
2.50329	1.15581
2.50496	1.17946
2.50665	1.19005
2.50833	1.17848
2.51002	1.15124
2.51167	1.15088
2.51333	1.17842
2.51498	1.19585
2.51665	1.20305
2.51829	1.19274
2.51996	1.15006
2.52163	1.1164
2.52331	1.14228
2.52498	1.17675
2.52667	1.20668
2.52833	1.21803
2.53	1.17802
2.53167	1.04075
2.53331	1.03646
2.53496	1.09636
2.5366	1.13888
2.53825	1.16451
2.5399	1.18463
2.54154	1.19875
2.54321	1.18814
2.5449	1.16213
2.54656	1.15276
2.54827	1.17492
2.54996	1.19686
2.55165	1.20959
2.55333	1.19955
2.555	1.09941
2.55667	1.03084
2.55833	1.07841
2.56	1.12894
2.56167	1.16683
2.56333	1.19114
2.565	1.20167
2.56667	1.18943
2.56835	1.14876
2.57002	1.13152
2.57171	1.15988
2.57338	1.19189
2.57502	1.21337
2.57667	1.22712
2.57833	1.18253
2.57998	1.04874
2.58163	1.04445
2.58329	1.10505
2.58498	1.14615
2.58663	1.17347
2.58831	1.19275
2.59	1.2075
2.59167	1.1942
2.59333	1.13944
2.59498	1.11849
2.59663	1.15384
2.59827	1.18648
2.59994	1.20896
2.60158	1.21818
2.60325	1.19979
2.60492	1.08779
2.60658	1.03994
2.60827	1.09231
2.60994	1.13976
2.61163	1.17015
2.61331	1.1906
2.615	1.1991
2.61667	1.19339
2.61833	1.17332
2.62	1.16586
2.62165	1.18281
2.62329	1.20392
2.62496	1.22391
2.62663	1.22079
2.62829	1.13385
2.62998	1.03623
2.63165	1.08105
2.63333	1.13353
2.63502	1.1704
2.63669	1.19189
2.63833	1.21065
2.64	1.21138
2.64167	1.18785
2.64333	1.15716
2.645	1.16736
2.64667	1.19772
2.64833	1.21782
2.65	1.2312
2.65167	1.21062
2.65331	1.09365
2.65498	1.04864
2.65663	1.10527
2.65827	1.15215
2.65992	1.18879
2.66156	1.20883
2.66321	1.22066
2.66485	1.21551
2.6665	1.1844
2.66817	1.17127
2.66983	1.1926
2.67152	1.21786
2.67323	1.23364
2.67494	1.24191
2.67663	1.17749
2.67831	1.06099
2.68	1.08409
2.68165	1.14267
2.68333	1.18184
2.68498	1.21034
2.68667	1.22361
2.68833	1.22732
2.69	1.20672
2.69167	1.18382
2.69333	1.196
2.695	1.22082
2.69667	1.24313
2.69833	1.25312
2.7	1.2163
2.70165	1.08806
2.70331	1.07543
2.70496	1.13269
2.7066	1.17714
2.70827	1.20703
2.70994	1.23057
2.7116	1.24077
2.71329	1.22478
2.71498	1.18221
2.71667	1.17437
2.71833	1.20772
2.71998	1.23405
2.72165	1.25058
2.72329	1.25363
2.72494	1.18797
2.72658	1.07927
2.72825	1.10394
2.7299	1.156
2.73156	1.19801
2.73325	1.22779
2.73492	1.24447
2.73658	1.24362
2.73827	1.21336
2.73996	1.17018
2.74163	1.18218
2.74329	1.21748
2.74498	1.24588
2.74663	1.26033
2.74829	1.24618
2.74996	1.13403
2.75163	1.07764
2.75329	1.12899
2.75498	1.17543
2.75667	1.20622
2.75835	1.23357
2.76002	1.24931
2.76169	1.24085
2.76335	1.16272
2.765	1.08939
2.76665	1.12891
2.76831	1.18142
2.76998	1.21263
2.77165	1.23145
2.77331	1.25359
2.77498	1.25679
2.77665	1.23237
2.77833	1.19564
2.77998	1.20847
2.78165	1.23726
2.78329	1.26072
2.78496	1.26688
2.7866	1.24569
2.78827	1.13384
2.78992	1.10006
2.79156	1.14985
2.79321	1.19276
2.79488	1.22747
2.79658	1.25034
2.79827	1.26017
2.79996	1.24742
2.80165	1.2067
2.80331	1.18455
2.80498	1.21378
2.80667	1.24595
2.80831	1.27434
2.80998	1.27676
2.81165	1.23775
2.81329	1.12791
2.81496	1.12541
2.81663	1.17809
2.81831	1.21828
2.81998	1.24416
2.82165	1.26521
2.82331	1.27829
2.82498	1.26247
2.82665	1.2162
2.82831	1.20629
2.82996	1.24346
2.8316	1.27525
2.83327	1.29166
2.83492	1.28844
2.83658	1.22965
2.83829	1.11912
2.83996	1.1387
2.84165	1.1896
2.84331	1.23499
2.84498	1.26308
2.84663	1.27703
2.84827	1.27997
2.84992	1.23879
2.85156	1.14569
2.85321	1.15338
2.85488	1.20152
2.85656	1.24507
2.85823	1.27524
2.85992	1.29052
2.8616	1.29153
2.86329	1.25888
2.86496	1.15792
2.86663	1.14455
2.86829	1.19341
2.86998	1.23633
2.87165	1.27018
2.87329	1.2897
2.87496	1.29479
2.8766	1.28047
2.87827	1.24952
2.87996	1.24227
2.88165	1.27029
2.88333	1.29411
2.88502	1.31297
2.88669	1.30977
2.88833	1.23623
2.89	1.13257
2.89167	1.16629
2.89331	1.2195
2.89498	1.25792
2.89665	1.28316
2.89831	1.30049
2.89998	1.30792
2.90165	1.28283
2.90331	1.24038
2.90498	1.24547
2.90665	1.2859
2.90829	1.31024
2.90994	1.32248
2.91158	1.31
2.91323	1.20921
2.91488	1.13874
2.91652	1.18801
2.91819	1.23311
2.91985	1.27285
2.92154	1.29771
2.92323	1.31284
2.92494	1.31117
2.92663	1.23863
2.92829	1.14446
2.92998	1.17477
2.93165	1.22813
2.93331	1.26343
2.93498	1.29384
2.93663	1.30983
2.93829	1.31493
2.93996	1.29644
2.94165	1.27847
2.94331	1.28578
2.945	1.31135
2.94667	1.32671
2.94833	1.32842
2.95	1.29013
2.95165	1.18101
2.95329	1.17748
2.95496	1.23009
2.9566	1.27233
2.95827	1.30159
2.95992	1.32255
2.9616	1.33044
2.96329	1.31217
2.96498	1.23719
2.96667	1.20547
2.96833	1.24782
2.97	1.28964
2.97165	1.32079
2.97329	1.33426
2.97494	1.33237
2.97658	1.30411
2.97823	1.2787
2.9799	1.29478
2.98156	1.31961
2.98325	1.33634
2.98494	1.34725
2.98663	1.33061
2.98829	1.21154
2.98996	1.16748
2.99163	1.22329
2.99331	1.27117
2.99498	1.30709
2.99665	1.32827
2.99829	1.33988
2.99996	1.33037
3.0016	1.29446
3.00327	1.27667
3.00496	1.30352
3.00665	1.33055
3.00833	1.35088
3.01	1.3503
3.01167	1.2842
3.01333	1.17056
3.01498	1.19744
3.01665	1.24768
3.01829	1.28733
3.01996	1.31921
3.02163	1.34265
3.02329	1.34572
3.02498	1.31907
3.02665	1.27906
3.02833	1.28859
3.03	1.32292
3.03167	1.34134
3.03331	1.36064
3.03496	1.36015
3.0366	1.28116
3.03823	1.17321
3.03988	1.20998
3.04154	1.26257
3.04321	1.30541
3.04488	1.33067
3.04656	1.34861
3.04827	1.35646
3.04996	1.33913
3.05165	1.29657
3.05331	1.29595
3.05498	1.32972
3.05665	1.35525
3.05831	1.36988
3.05998	1.35818
3.06165	1.26547
3.06331	1.18378
3.06498	1.22675
3.06667	1.27344
3.06833	1.31504
3.07	1.34396
3.07169	1.36059
3.07335	1.35743
3.07502	1.32984
3.07669	1.29917
3.07833	1.3126
3.07998	1.34303
3.08163	1.36366
3.08329	1.38111
3.08496	1.37315
3.08663	1.27515
3.08829	1.18496
3.08996	1.23051
3.09165	1.28378
3.09331	1.32089
3.09498	1.3436
3.09663	1.36344
3.09827	1.36908
3.09992	1.33386
3.10158	1.28059
3.10323	1.29753
3.1049	1.33616
3.10658	1.36312
3.10827	1.37834
3.10994	1.3835
3.11163	1.32873
3.11331	1.20351
3.11498	1.21196
3.11665	1.26649
3.11831	1.31193
3.11998	1.34306
3.12165	1.35956
3.12329	1.36511
3.12494	1.35567
3.1266	1.32906
3.12827	1.32405
3.12996	1.34268
3.13163	1.36929
3.13333	1.38507
3.135	1.37531
3.13667	1.25768
3.13833	1.19459
3.14	1.24315
3.14167	1.29284
3.14333	1.32574
3.145	1.35476
3.14667	1.36842
3.14833	1.36374
3.15	1.32787
3.15167	1.29638
3.15333	1.32004
3.15498	1.35127
3.15663	1.37178
3.15827	1.38143
3.15992	1.36641
3.16156	1.24896
3.16321	1.20134
3.16485	1.24831
3.16652	1.29704
3.16817	1.33383
3.16983	1.35876
3.17154	1.36757
3.17323	1.36505
3.17494	1.33614
3.17663	1.31914
3.17831	1.33887
3.17998	1.36471
3.18165	1.38221
3.18331	1.38314
3.18498	1.32886
3.18665	1.2123
3.18831	1.22957
3.18998	1.27969
3.19165	1.32073
3.19331	1.34966
3.195	1.37122
3.19667	1.37424
3.19833	1.34435
3.19998	1.29182
3.20165	1.30203
3.20329	1.34043
3.20496	1.37019
3.2066	1.38542
3.20827	1.38739
3.20994	1.33643
3.2116	1.21541
3.21327	1.22511
3.21496	1.27459
3.21663	1.3169
3.21831	1.34851
3.21996	1.36988
3.22163	1.37268
3.22327	1.35003
3.22492	1.30778
3.22658	1.31038
3.22823	1.34264
3.22988	1.37166
3.23154	1.38831
3.23323	1.38793
3.23492	1.33206
3.2366	1.21593
3.23829	1.23053
3.23996	1.28284
3.24165	1.32494
3.24331	1.3522
3.24498	1.37014
3.24665	1.38027
3.24829	1.35966
3.24996	1.30676
3.25163	1.30054
3.25329	1.33904
3.25498	1.36917
3.25667	1.38596
3.25835	1.39173
3.26002	1.34649
3.26169	1.2215
3.26335	1.22189
3.265	1.27503
3.26665	1.31694
3.26831	1.35064
3.26998	1.36998
3.27165	1.37694
3.27331	1.3621
3.27498	1.33504
3.27665	1.3354
3.27831	1.35821
3.27998	1.38199
3.28165	1.39575
3.28331	1.38738
3.28496	1.28207
3.2866	1.21053
3.28825	1.25616
3.2899	1.30724
3.29154	1.3389
3.29321	1.36567
3.29488	1.38107
3.29656	1.38458
3.29825	1.34185
3.29994	1.28387
3.30163	1.30139
3.30331	1.34742
3.30498	1.37812
3.30665	1.38956
3.30831	1.39305
3.30998	1.33472
3.31165	1.21973
3.31329	1.23472
3.31496	1.29002
3.31663	1.33082
3.31829	1.36126
3.31998	1.37424
3.32165	1.38469
3.32331	1.36898
3.32498	1.32915
3.32665	1.32503
3.32831	1.35717
[truncated: 19,003 more rows]
