# Supplementary material for: Rotation‐Based Snap‐Fit Mechanical Metamaterials
Source: Adv Sci (Weinh). 2025 Mar 24;12(19):2501749. doi: 10.1002/advs.202501749 (PMC12097127; doi:10.1002/advs.202501749)
Supplement: Supplementary file 7 — Supporting Information [file ADVS-12-2501749-s005.zip › Mechanical response properties of 1D RSMMs.xlsx]

## Sheet: Sheet1
Angle	Torque	Angle	Torque	Angle	Torque	Angle	Torque	Angle	Torque
rad	N·mm	rad	N·mm	rad	N·mm	rad	N·mm	rad	N·mm
1X4	1X4	4X1	4X1	4X2	4X2	4X3	4X3	4X4	4X4
0	0	0	0	0	0	0	0	0	0
0.00242	-0.2	0.00104	0.3	0.0021	0.2	0.00401	-0.1	0.00196	-0.3
0.00453	-0.3	0.00283	0.8	0.00408	0.9	0.006	-0.2	0.0039	-0.2
0.00661	-0.3	0.00503	1.2	0.00604	1.8	0.00799	-0.2	0.00597	0.3
0.00857	-0.6	0.00731	2.2	0.00804	3.2	0.01004	-0.3	0.00804	1
0.01059	-0.6	0.00943	2.8	0.00997	4.9	0.01201	-0.1	0.00999	1.5
0.01266	-0.5	0.01153	2.5	0.01191	6.8	0.01397	0.2	0.012	2.4
0.01466	-0.7	0.01369	2.1	0.01397	8.2	0.01605	0.1	0.01403	4.4
0.01672	-0.9	0.01576	2	0.01599	9.5	0.01807	0.8	0.01597	6.7
0.01884	-0.9	0.01781	2.2	0.01795	11	0.02001	2.2	0.01797	8.9
0.02083	-0.6	0.01994	1.8	0.02	13.4	0.02203	4.1	0.02006	11.8
0.02278	-0.4	0.02196	1.7	0.02202	16.5	0.02409	6.7	0.02205	15.2
0.02482	-0.9	0.02392	1.9	0.02396	19.6	0.02607	9.7	0.024	19.1
0.0268	-1.3	0.02597	1.9	0.02596	24.2	0.02808	13.1	0.02602	24.7
0.02878	-0.8	0.028	1.8	0.02803	30	0.03015	17.8	0.02799	30.4
0.03086	0.1	0.03	1.9	0.02997	36	0.03208	22.4	0.02995	36.1
0.0329	1.4	0.03213	1.9	0.03193	40.8	0.03401	27.4	0.03203	42.9
0.03484	2.9	0.03422	1.6	0.03399	45.3	0.03604	33.9	0.0341	50.4
0.03686	4	0.03618	1.6	0.03596	49.7	0.03804	40.7	0.03606	55.7
0.0389	5.3	0.03816	1.5	0.03794	53.6	0.04004	48.1	0.03804	61.4
0.04086	6.3	0.04018	1.5	0.04004	57.3	0.04215	55.9	0.04006	65.2
0.0429	6.5	0.04212	1.3	0.04208	60.7	0.04419	62.5	0.04198	67.6
0.04499	6.6	0.04413	1.6	0.044	64.3	0.04612	67.5	0.04396	72.5
0.04694	6.7	0.04624	2.1	0.04599	67.8	0.0481	73	0.04604	78.3
0.04887	7.4	0.04823	3.1	0.04801	68.9	0.05009	78	0.04803	82.9
0.0509	8.8	0.05019	4.9	0.04994	71	0.05203	82	0.04999	88.8
0.05288	9.6	0.05223	6.3	0.05194	74.8	0.05404	86.6	0.05206	96.1
0.05485	10.8	0.05422	7.5	0.05402	78.3	0.05614	92	0.05407	102.7
0.05696	12	0.05615	8.4	0.05599	81.6	0.05812	97.5	0.05601	109.4
0.05904	12.1	0.05821	9.3	0.05794	83.9	0.06007	102.1	0.05804	115.7
0.06097	12.4	0.06028	10.6	0.05999	86.4	0.06212	106.9	0.06008	121.2
0.06294	13.1	0.06222	11.3	0.06199	89.1	0.06409	111.2	0.06201	124.9
0.06494	14.4	0.06419	12.2	0.06397	91.8	0.06604	113.9	0.06398	127.9
0.06686	15.3	0.06622	12.9	0.06603	94.4	0.06811	114.3	0.06604	131.6
0.06885	16.5	0.06817	12.9	0.06806	95.1	0.07017	111.3	0.06802	135.2
0.07094	15.9	0.07017	12.7	0.06997	94.5	0.0721	108.5	0.07003	127.7
0.07295	14	0.0723	11.6	0.07193	92.2	0.07408	106.5	0.07216	87.8
0.07492	13.8	0.07432	9.9	0.07395	81.4	0.07611	98.9	0.07418	61.2
0.07696	14.3	0.07627	8.2	0.07591	64.3	0.07806	93.1	0.07611	55.1
0.07895	14.7	0.07828	6.5	0.07796	46.7	0.08008	83.4	0.07811	56.9
0.0809	14.9	0.08024	5.1	0.0801	28.2	0.08222	62.1	0.08009	49.8
0.08295	12.6	0.08216	4.4	0.08209	7.1	0.08424	40.1	0.08203	37.5
0.085	7.6	0.08418	3.5	0.08402	-4.6	0.08619	25.4	0.08408	9.5
0.08695	3.8	0.08624	2.5	0.08602	-8	0.08819	9	0.08615	-6.6
0.08894	2.1	0.0882	1.6	0.08797	-9.3	0.09015	-1.4	0.08809	-11.1
0.09096	1.5	0.09021	0.6	0.0899	-10.4	0.09207	-5.6	0.09006	-11.8
0.0929	0.6	0.09226	-0.1	0.09197	-12	0.0941	-7.1	0.0921	-12.6
0.09491	-0.1	0.09421	-0.3	0.09405	-12.4	0.09615	-8.5	0.09406	-14
0.09702	-0.6	0.09619	-0.5	0.096	-13.4	0.0981	-11.1	0.09604	-15.4
0.09901	-0.9	0.09826	-0.6	0.09799	-14.7	0.10012	-15.5	0.09812	-16.5
0.10095	-0.9	0.10026	-0.9	0.10003	-16	0.10217	-19.3	0.10012	-17.1
0.10297	-0.6	0.10219	-0.9	0.10196	-16.7	0.10413	-20.6	0.10203	-17.8
0.10495	-0.4	0.10423	-0.9	0.10394	-16.8	0.10609	-21	0.10403	-18.3
0.10687	-0.2	0.10624	-1	0.10603	-16.8	0.10816	-19.5	0.10603	-18.5
0.1089	-0.4	0.10819	-1	0.10803	-16.7	0.11014	-18.5	0.10797	-18.5
0.11096	-0.5	0.11025	-1.3	0.10998	-16.4	0.11208	-18.4	0.11004	-18.4
0.1129	-0.3	0.11233	-1.5	0.11199	-16.1	0.11411	-18	0.11216	-18.3
0.11488	0.2	0.11427	-1.3	0.11398	-15.3	0.11612	-17.8	0.11413	-18.3
0.11695	0.5	0.11622	-1.4	0.11593	-15.1	0.11808	-17.9	0.11607	-17.6
0.11892	1.1	0.11825	-1.5	0.118	-15.7	0.12015	-18	0.11808	-16.9
0.12089	1.4	0.12021	-1.6	0.12008	-16.1	0.12223	-18.3	0.12002	-16.4
0.12296	1.8	0.12218	-1.5	0.12204	-16.6	0.12416	-17.7	0.12196	-15.4
0.12496	1.7	0.12425	-1.3	0.12403	-17.1	0.12612	-16.3	0.12403	-14.1
0.12689	1.8	0.12627	-1.4	0.12605	-17.3	0.12814	-16	0.12606	-13.5
0.12892	2.3	0.12821	-1.4	0.12797	-17.6	0.13009	-16	0.12802	-13.4
0.13094	2.7	0.13024	-1.2	0.12994	-19	0.13206	-16.1	0.13004	-13.9
0.13292	2	0.13227	-1	0.13201	-20.6	0.13413	-15.9	0.13207	-14.1
0.135	1.3	0.13423	-0.8	0.13401	-22.2	0.13613	-15.9	0.13401	-13.9
0.13709	1.2	0.13626	-1.2	0.13597	-25.2	0.13805	-15.5	0.13601	-13.1
0.13903	1.3	0.13832	-1.3	0.13802	-24.4	0.14007	-14.9	0.13808	-12.7
0.14097	1	0.14025	-1.1	0.14005	-18.1	0.14209	-14.6	0.14004	-12.7
0.14297	0.8	0.14218	-1.1	0.142	-15.3	0.14405	-14.7	0.14199	-13.7
0.14491	0.7	0.14419	-0.9	0.14401	-14.7	0.14608	-14.8	0.14402	-16.3
0.14688	0.6	0.14616	-1.1	0.14606	-14.2	0.14814	-14.4	0.14599	-17.9
0.14897	-0.8	0.14815	-1.2	0.14799	-14	0.15006	-13.8	0.14797	-18.1
0.15098	-2.4	0.15027	-1	0.14993	-13.4	0.15199	-13.1	0.15008	-17.3
0.1529	-3.8	0.15231	-0.5	0.15199	-12.8	0.15401	-12.4	0.15214	-16.4
0.15491	-4.5	0.15423	-0.5	0.15397	-12.6	0.15597	-11.9	0.15407	-15.7
0.15692	-4.3	0.1562	-0.8	0.15596	-12.1	0.15798	-11.7	0.15608	-15.1
0.15884	-3.6	0.15818	-1	0.15806	-12.1	0.16011	-11.3	0.15809	-15.1
0.16086	-2.5	0.16009	-0.8	0.16008	-12.3	0.16215	-10.8	0.16001	-14.9
0.16296	-2.2	0.1621	-0.3	0.162	-12	0.16408	-10.4	0.162	-14.7
0.16494	-1.9	0.16423	-0.1	0.16399	-12.1	0.16607	-10.2	0.16407	-14.3
0.16689	-1.7	0.16623	-0.1	0.16599	-12.7	0.16807	-9.7	0.16605	-13.8
0.16893	-2	0.16821	0.2	0.16793	-11.9	0.16999	-9.5	0.16799	-13.2
0.17089	-1.9	0.17026	0	0.16995	-11	0.17202	-9.1	0.17004	-12.8
0.17287	-1.7	0.17224	-0.1	0.17203	-10.9	0.17412	-8.5	0.17205	-12.3
0.17498	-1.8	0.17418	-0.2	0.17399	-11	0.17609	-8.3	0.174	-12
0.17705	-1.9	0.17624	-0.2	0.17595	-10.3	0.17805	-8.2	0.17603	-12
0.17901	-1.8	0.1783	0.1	0.178	-9.2	0.1801	-7.6	0.17806	-12
0.181	-1.6	0.18024	0	0.17997	-8.5	0.18207	-7.3	0.17997	-11.8
0.18299	-1.3	0.18223	0	0.18195	-7.4	0.18402	-6.8	0.18193	-11.4
0.1849	-1	0.18424	0	0.18404	-7.6	0.1861	-6.4	0.18396	-10.9
0.1869	-0.8	0.18618	-0.1	0.18607	-8	0.18815	-6.3	0.18594	-10.1
0.18897	-0.9	0.18818	-0.2	0.18799	-8.3	0.19009	-6.4	0.18799	-9.4
0.19094	-1.1	0.19028	-0.4	0.18997	-7.2	0.19208	-6.2	0.19012	-9.6
0.19293	-1.3	0.19228	-0.5	0.19199	-7.1	0.19409	-5.4	0.19212	-9.7
0.19499	-1.2	0.19422	-0.5	0.19393	-7	0.19604	-4.9	0.19405	-9.4
0.19695	-0.7	0.19623	-0.6	0.19597	-6.3	0.19806	-4.7	0.19606	-8.9
0.1989	-0.4	0.1982	-0.5	0.19811	-6.8	0.20017	-4.5	0.19803	-8.2
0.20096	-0.5	0.20013	-0.6	0.20009	-6.5	0.20216	-4.6	0.19998	-7.5
0.20299	-0.4	0.20218	-0.5	0.20202	-5.2	0.20412	-4.3	0.20205	-7.1
0.20491	-0.5	0.20424	-0.4	0.20403	-5.2	0.20614	-3.7	0.20412	-6.9
0.20692	-0.4	0.2062	-0.6	0.20597	-5.5	0.20809	-3.4	0.20606	-6.7
0.20897	0	0.20823	-0.8	0.2079	-4.5	0.21003	-3.2	0.20805	-6.4
0.21091	0.1	0.21029	-0.6	0.20997	-4.9	0.21208	-2.9	0.21009	-6.2
0.21294	0.1	0.21224	-0.5	0.21204	-5.3	0.21412	-2.6	0.21203	-5.7
0.21504	0.2	0.21422	-0.4	0.214	-4.9	0.21606	-2.6	0.21401	-5.2
0.21701	0.5	0.21629	-0.5	0.21602	-4.4	0.21809	-2.5	0.21611	-5.2
0.21893	0.7	0.21827	-0.6	0.21805	-4.4	0.22015	-2.5	0.21811	-5.3
0.22096	0.9	0.22019	-0.7	0.21999	-3.7	0.2221	-2.3	0.22004	-4.9
0.22294	0.8	0.22222	-0.6	0.22197	-2.9	0.22409	-2.3	0.22204	-4.5
0.22488	0.8	0.22423	-0.5	0.22404	-2.9	0.22616	-2.2	0.22404	-4.3
0.22693	0.9	0.2262	-0.4	0.22601	-3	0.22812	-2.4	0.22599	-4.1
0.22898	1	0.22827	-0.7	0.22795	-2.4	0.23004	-2.3	0.22806	-3.7
0.23091	0.8	0.23034	-0.7	0.22998	-1.9	0.23207	-2.1	0.23017	-3.8
0.23291	0.6	0.23227	-0.8	0.23195	-2.2	0.23408	-1.8	0.23213	-3.5
0.23496	1	0.23422	-0.7	0.2339	-2.5	0.23606	-1.7	0.2341	-3
0.23693	1.2	0.23622	-0.6	0.23597	-3	0.23815	-1.9	0.23611	-2.7
0.23894	1.2	0.23816	-0.4	0.23804	-3.3	0.24022	-1.7	0.23803	-2.8
0.24102	1.1	0.24014	-0.6	0.23997	-3.5	0.24215	-1.7	0.23998	-2.8
0.24299	1.1	0.24222	-1	0.24196	-3.4	0.24411	-1.7	0.24206	-2.5
0.24491	1	0.24423	-1.1	0.24399	-3.3	0.24613	-1.7	0.24407	-2.4
0.24693	1.1	0.24618	-1	0.24593	-2.6	0.24807	-1.6	0.24602	-2
0.24891	1.2	0.24821	-1	0.2479	-2	0.25006	-1.3	0.24806	-1.7
0.25089	1.3	0.25022	-1.1	0.24998	-2.1	0.25214	-1.2	0.25008	-2
0.253	1.1	0.25217	-0.9	0.25196	-2	0.25412	-1.1	0.25202	-1.6
0.25509	1.6	0.25423	-0.9	0.2539	-2	0.25606	-1.2	0.25403	-1.4
0.25702	1.9	0.25631	-1	0.25596	-1.8	0.25809	-1.2	0.25609	-1.4
0.25897	2.1	0.25825	-1.4	0.258	-1.6	0.26009	-1.2	0.25803	-1.3
0.26097	2.3	0.2602	-1.5	0.25996	-1.5	0.26204	-1.3	0.25999	-1.1
0.26289	2.1	0.26222	-1.5	0.262	-1.4	0.26411	-1.6	0.26205	-1.2
0.26486	2	0.26417	-1.3	0.26407	-1.3	0.26618	-1.7	0.26402	-1.2
0.26697	1.9	0.26616	-1.4	0.26599	-1.3	0.26812	-1.9	0.266	-1
0.26899	1.7	0.26828	-1	0.26794	-1.1	0.27009	-1.7	0.2681	-0.7
0.27094	1.6	0.27032	-0.9	0.26997	-0.2	0.27211	-1.3	0.27013	-0.7
0.27297	1.5	0.27225	-1	0.27195	1.7	0.27405	-1.4	0.27205	0
0.27497	1.5	0.27424	-1.3	0.27397	3.2	0.27604	-1.4	0.27405	1.5
0.2769	1.9	0.27623	-1.3	0.27609	4	0.27817	-1.5	0.27606	3.4
0.27894	2	0.27814	-1.3	0.2781	5	0.2802	-1.1	0.278	5.5
0.28102	2	0.28015	-1.5	0.28002	6.4	0.28213	0	0.28	8.2
0.28298	1.9	0.28225	-1.5	0.28201	7.9	0.28412	1.2	0.28208	11.1
0.28494	1.8	0.28423	-1.5	0.28399	10.5	0.2861	3.8	0.28404	13.8
0.28697	2.1	0.28622	-1.8	0.28592	14.7	0.28801	7.6	0.28599	17
0.28892	1.9	0.28827	-1.7	0.28796	19.6	0.29003	11.8	0.28804	21.2
0.29091	2	0.29024	-1.3	0.29005	23.7	0.29212	16.4	0.29004	26.9
0.29302	2.3	0.2922	-1.3	0.29199	26.8	0.2941	21.7	0.29201	33.9
0.29505	3	0.29426	-1.7	0.29396	31.8	0.29608	25.6	0.29408	41.4
0.297	3.9	0.29627	-1.5	0.296	37.8	0.29813	30.4	0.2961	48.6
0.29902	5.2	0.29821	-1.4	0.29795	42.9	0.30008	35.1	0.29801	55.4
0.301	6.5	0.30021	-1.2	0.29991	47.8	0.30203	38.7	0.29999	61.7
0.30291	7.2	0.30221	-0.6	0.302	53.2	0.30408	43	0.30201	66.9
0.30492	8	0.30415	0.1	0.30404	58.7	0.30609	51.6	0.30396	72.8
0.30698	8.6	0.30617	0.8	0.30596	63.4	0.30803	58.2	0.306	80.1
0.30894	9	0.30827	1.8	0.30796	68	0.31004	62.5	0.30813	87.7
0.31092	9.1	0.31024	3.1	0.30996	70.3	0.31205	67.1	0.3101	94.4
0.31299	9.9	0.31218	4.4	0.3119	72.1	0.31398	72.7	0.31203	102
0.31496	11.1	0.31421	5.8	0.31394	73.9	0.31602	78.3	0.31403	110.2
0.3169	12.4	0.31618	6.7	0.31607	75.9	0.31812	84.5	0.31599	112.1
0.31896	13.5	0.31811	7.4	0.31806	79.8	0.32008	89.1	0.31793	107.3
0.32098	14.3	0.32017	7.7	0.32002	83.1	0.32203	92.8	0.32	109.4
0.32288	14.7	0.32222	7.6	0.32204	84.8	0.32408	96.8	0.32208	112.4
0.32487	15.2	0.32415	7.5	0.32398	86.6	0.32603	101.4	0.32405	110.6
0.3269	15.6	0.32617	8	0.3259	88.9	0.32797	105.9	0.32605	112.8
0.32887	16.2	0.32824	8.2	0.32796	91.5	0.33004	109.2	0.32808	117.4
0.33091	17.2	0.33021	7.8	0.32998	91.8	0.33208	112.1	0.33001	117.7
0.33303	18.4	0.33221	7.8	0.33195	84.6	0.33402	113.9	0.33199	110.3
0.33499	18.2	0.33429	7.8	0.33399	76.5	0.33605	111.1	0.33408	95.8
0.33694	17.2	0.33626	7.4	0.33604	71.2	0.33811	107.6	0.33608	79.8
0.33896	17.6	0.33819	6.9	0.33798	65.1	0.34008	103.9	0.33802	60.7
0.34094	18.9	0.34021	6.4	0.33999	46.9	0.34208	96.3	0.34004	35.9
0.34291	19.9	0.34222	5.6	0.34207	16.2	0.34415	87.9	0.34203	13.9
0.34499	16.8	0.3442	5	0.34404	-4	0.34611	82	0.34398	-0.5
0.34702	13.5	0.34628	4.7	0.34599	-8.9	0.34804	63.2	0.34605	-6.4
0.34895	11.3	0.34835	4.6	0.34803	-8	0.35008	28.9	0.34812	-9
0.35096	8.9	0.35027	3.9	0.35001	-8.6	0.3521	1.8	0.35007	-10.1
0.35299	6.5	0.35222	3	0.35198	-10.9	0.3541	-10.7	0.35205	-11.2
0.35493	4.7	0.35422	2.8	0.35408	-12.5	0.3562	-10.7	0.35407	-13.7
0.35695	3.4	0.35615	2.8	0.35612	-13.5	0.35825	-9.4	0.356	-16
0.35905	2.3	0.35815	2.9	0.35803	-14.4	0.36017	-12.2	0.35797	-16.9
0.36101	2	0.36025	3.6	0.36	-15.2	0.36213	-14.6	0.36005	-17.8
0.36294	1.6	0.36223	4.2	0.36202	-15.8	0.36412	-14.9	0.36206	-19
0.36495	1.3	0.36416	3.5	0.36396	-16.3	0.36605	-14.9	0.36402	-19.7
0.36692	1.1	0.36619	2.1	0.36596	-16.6	0.36807	-15.8	0.36609	-20.4
0.36888	1.1	0.36819	1.4	0.36804	-16.8	0.37016	-15.7	0.36812	-20.9
0.37099	0.8	0.37013	1.2	0.37001	-17.1	0.37213	-16.3	0.37006	-21
0.37308	0.8	0.37219	1.6	0.37197	-16.9	0.37408	-16.6	0.37209	-21
0.37501	0.6	0.37427	2.1	0.37401	-16.5	0.37612	-16.3	0.37414	-20.6
0.37697	0.4	0.37621	2.7	0.37601	-16.3	0.37811	-15.8	0.37606	-20.1
0.37897	0.2	0.37818	3.5	0.37797	-16.4	0.38004	-15.1	0.37801	-19.2
0.38089	0.4	0.38022	4.4	0.38003	-16.5	0.38211	-14.6	0.38006	-18.1
0.38286	0.6	0.38218	5	0.38207	-16.6	0.38418	-13.8	0.38204	-16.8
0.38496	0.6	0.38418	5.8	0.38399	-16.7	0.38611	-12.8	0.38404	-16.4
0.38698	0.8	0.3863	6.8	0.38595	-16.5	0.38807	-11.7	0.38615	-15.8
0.38894	0.7	0.38833	7.2	0.38796	-16.5	0.3901	-10.2	0.38816	-15.3
0.39098	0.7	0.39027	7.6	0.38991	-17.6	0.39204	-9	0.39008	-14.4
0.39297	0.8	0.39226	8.6	0.39193	-19	0.39404	-8.8	0.39207	-13.2
0.39491	0.7	0.39424	9	0.39406	-20.3	0.39616	-9.8	0.39406	-12.4
0.39695	0.6	0.39615	9.2	0.39606	-22.7	0.39818	-12.3	0.39599	-11.6
0.39901	0.5	0.39817	9.7	0.39799	-25	0.40013	-15.6	0.39802	-10.9
0.40096	0.8	0.40024	10.2	0.39999	-23.2	0.40214	-16.6	0.40009	-10.4
0.40295	1.1	0.40221	10.5	0.40196	-20.5	0.40411	-16.7	0.40204	-10.3
0.40498	1	0.40421	10.6	0.40388	-15.7	0.40603	-16.9	0.40401	-10.2
0.40692	0.7	0.40627	11.1	0.40594	-8.6	0.40806	-17.7	0.40606	-10.7
0.40892	-0.3	0.40823	11.4	0.40803	-9.6	0.41012	-19.2	0.40802	-11.9
0.41103	-1	0.4102	12	0.40999	-12.4	0.41208	-19.5	0.40999	-13.8
0.41303	-1.1	0.41227	12.2	0.41198	-13	0.41409	-19.3	0.41208	-14.8
0.41497	-1.1	0.41427	12.1	0.41403	-12.5	0.41615	-18.8	0.4141	-14.6
0.41699	-1.1	0.4162	10.8	0.41597	-12.2	0.4181	-17.4	0.41602	-14
0.41899	-0.6	0.41823	4.1	0.41794	-11.3	0.42007	-16.4	0.41802	-13.6
0.42091	-0.5	0.42024	-4	0.42001	-10.7	0.42214	-16	0.42003	-13.1
0.42293	-0.7	0.42219	-3.7	0.42203	-13	0.42412	-14.6	0.42197	-12.9
0.42499	-0.7	0.42423	-4.1	0.42383	-13.8	0.42606	-13.2	0.42402	-12.5
0.42694	-0.5	0.42633	-6.7	0.42475	-14	0.42809	-12.4	0.42614	-12.4
0.42892	-0.1	0.42828	-5.4	0.42492	-14	0.4301	-11.4	0.42812	-12.5
0.43099	-0.4	0.43022	-4.9	0.42486	-14.1	0.43204	-10.6	0.43006	-12.1
0.43297	-0.5	0.43225	-4.1	0.42479	-14	0.4341	-9.7	0.43207	-11.7
0.43494	-0.6	0.43422	-0.9	0.42477	-14.2	0.43619	-9	0.43401	-11.5
0.43701	-0.8	0.43617	-0.9	0.42477	-14.4	0.43813	-8.4	0.43595	-11.7
0.43901	-0.4	0.43824	-1.5			0.44008	-7.5	0.43802	-11.1
0.44091	-0.1	0.44026	-2.1			0.44212	-6.7	0.44008	-10.8
0.44291	-0.2	0.4422	-2.1			0.44408	-6.6	0.44204	-10.8
0.44493	-0.5	0.44421	-1.8			0.44605	-6.4	0.44406	-10.3
0.44691	-0.5	0.44625	-1.2			0.44812	-6.1	0.44609	-10
0.44898	-0.5	0.44821	-1.7			0.45013	-5.9	0.44803	-9.3
0.45108	-0.4	0.45024	-2.7			0.45207	-5.6	0.45003	-9
0.45303	0.1	0.4523	-1.8			0.45409	-5.2	0.4521	-9.1
0.45496	-0.1	0.45425	-0.6			0.45613	-4.8	0.45407	-8.9
0.45697	-0.3	0.45618	-0.9			0.45809	-4.6	0.45602	-7.9
0.45891	-0.6	0.45819	-2.4			0.46011	-4.3	0.45805	-7.4
0.46087	-0.3	0.46016	-2.9			0.46218	-4.1	0.46003	-7.4
0.46296	-0.2	0.46215	-2.4			0.46411	-4	0.46198	-7
0.46499	0.1	0.46426	-1.5			0.46604	-3.9	0.46407	-6.8
0.46693	0.1	0.46632	-1.2			0.46806	-3.8	0.46612	-6.8
0.46894	0.2	0.46825	-1.5			0.47002	-3.6	0.46805	-6.7
0.47097	0.8	0.47022	-1.9			0.47201	-3.7	0.47004	-6.7
0.4729	1	0.47222	-1.9			0.47413	-3.2	0.47207	-6.8
0.47492	0.6	0.47413	-1.9			0.47618	-2.7	0.47399	-6.4
0.47702	0.6	0.47613	-1.4			0.4781	-2.5	0.47597	-6.4
0.47899	1	0.47823	-1.3			0.48008	-2.4	0.47804	-6.6
0.48093	1.3	0.48023	-1.9			0.48208	-2.6	0.48002	-6.6
0.48296	1.1	0.4822	-2.1			0.484	-2.7	0.48196	-5.9
0.48492	1.1	0.48425	-1.8			0.48601	-2.5	0.48364	-5.9
0.48689	1.4	0.48624	-1.4			0.48813	-2.4	0.48434	-10.3
0.489	1.5	0.48818	-1.2			0.49012	-2.4	0.48441	-14.7
0.49107	1	0.49023	-1.8			0.49208	-2.2	0.48434	-15.2
0.49302	1.2	0.49229	-1.8			0.49404	-2.3	0.48428	-14.6
0.49501	1.6	0.49423	-1.8			0.49514	-2.2	0.48427	-14.1
0.497	1.9	0.4962	-1.7			0.49539	-1.9	0.48427	-14.1
0.49891	1.5	0.49823	-1.6			0.49533	-1.8
0.50089	1.3	0.50018	-1.6			0.49526	-1.6
0.50297	1.5	0.50218	-1.4			0.49523	-2.1
0.50497	1.5	0.50429	-1.8			0.49523	-2.7
0.50695	1.7	0.50631	-2.1
0.50902	1.6	0.50826	-2.2
0.51099	1.6	0.51028	-1.9
0.51293	1.6	0.51225	-1.3
0.51497	1.4	0.51417	-1.3
0.517	1.4	0.5162	-1.4
0.51879	1.3	0.51825	-1.7
0.5197	1.4	0.5202	-1.6
0.51987	1.1	0.5222	-1.6
0.51981	0	0.52427	-1.3
0.51975	0.1	0.52623	-1.3
0.51972	0.1	0.52802	-1.4
0.51972	-0.3	0.5289	-1.5
		0.52906	-2
		0.529	-2.4
		0.52893	-2.2
		0.52891	-3.1
		0.52891	-3.5
